# Supplementary material for: A deep learning approach to predict visual field using optical coherence tomography
Source: PLoS One. 2020 Jul 6;15(7):e0234902. doi: 10.1371/journal.pone.0234902 (PMC7337305; doi:10.1371/journal.pone.0234902)
Supplement: S1 File — (XLSX) [file pone.0234902.s001.xlsx]

## Sheet: PtData
Eye	Sex (M=0, F=1)	Age	DM (0=false,1=true)	HTN (0=false,1=true)	Group	Group2	Diagnosis	BCVA	LogMar	GAT	Sph	Cyl	SE	CCT	Axl	SQE_THV_01	SQE_THV_02	SQE_THV_03	SQE_THV_04	SQE_THV_05	SQE_THV_06	SQE_THV_07	SQE_THV_08	SQE_THV_09	SQE_THV_10	SQE_THV_11	SQE_THV_12	SQE_THV_13	SQE_THV_14	SQE_THV_15	SQE_THV_16	SQE_THV_17	SQE_THV_18	SQE_THV_19	SQE_THV_20	SQE_THV_21	SQE_THV_22	SQE_THV_23	SQE_THV_24	SQE_THV_25	SQE_THV_27	SQE_THV_28	SQE_THV_29	SQE_THV_30	SQE_THV_31	SQE_THV_32	SQE_THV_33	SQE_THV_34	SQE_THV_36
OS	1	40	0	0	1	2	NTG	1	0	14	-3.5	-0.5	-3.75	556	24.87	27.1102	30.0188	7.6909	30.5169	12.5031	11.9916	5.56706	28.4837	17.247	91.2053	2.12036	5.2988	21.0277	7.57623	28.359	28.6137	9.63985	79.1354	30.5974	8.4966	3.31887	12.5898	5.35987	8.60429	10.6813	22.5956	0.00324435	0.479114	1.91093	21.6464	0.498136	10.0717	27.0441	9.01678
OS	0	73	1	1	1	1	OHT	0.63	0.200659	16	2.5	-0.75	2.125	528	23.56	42.012	13.8047	19.4334	51.9021	50.4495	25.8887	15.3469	7.13242	15.0809	19.2339	54.4198	22.5462	28.9156	25.1006	7.91025	13.7944	8.85562	11.2298	47.9062	51.9175	18.5231	14.0239	1.85268	1.53876	0.120364	8.35748	118.881	24.9019	10.2769	1.77879	0.963153	1.90634	11.3561	29.9415
OS	0	63	0	0	1	1	Glaucoma suspect	1	0	17	2.25	-0.75	1.875	551	23.21	33.9864	34.4007	41.9543	11.3491	32.6926	6.51302	6.07253	6.89819	17.5559	24.4521	11.5144	16.9254	5.55029	10.7614	2.26827	4.02901	15.4606	2.95288	4.85749	14.4955	2.6071	1.49771	4.861	12.138	17.1977	0.0660666	1.09004	4.67287	0.784837	0.0165623	2.50909	9.56915	5.89498	9.72666
OS	1	64	0	0	0	0	Normal	1	0	15	0.5	-0.25	0.375	527	22.94	55.2486	35.8841	40.7208	59.1907	39.2016	8.64484	26.6812	19.4939	19.2446	13.0633	29.2091	17.7206	28.4806	7.62364	10.6126	9.4144	8.59158	6.6597	25.7659	9.78869	10.9729	0.248651	13.9077	7.59927	1.91666	1.83402	10.3071	5.08579	0.650075	1.03547	5.20451	14.1017	2.52818	11.9517
OS	0	48	0	1	1	1	GS	1	0	15	-2.75	-1	-3.25	571	24.77	62.5686	33.3499	5.75021	40.0403	20.6953	9.29318	9.41955	10.6778	13.3232	19.3159	17.4771	14.3592	8.42781	7.36603	0.879428	0.149792	10.6213	9.43728	10.1795	12.2431	9.11091	2.23243	2.277	0.172933	4.74251	0.865593	19.2858	11.0352	4.02582	0.93612	2.30277	1.10611	11.1114	0.406502
OS	0	29	0	0	1	2	POAG	1	0	18	-2.5	-1	-3	566	24.55	124.168	0.75048	13.6961	1.60476	40.8411	7.38412	4.86958	5.24366	17.2668	12.5681	38.0366	36.1076	17.8978	19.7812	12.34	18.944	23.0757	25.6822	28.1023	151.222	30.8566	21.9942	23.6636	11.9665	11.5909	5.04673	610.78	155.515	190.631	13.6988	1.91691	0.0110013	5.76774	60.1864
OS	0	57	0	0	0	0	Normal	1	0	10	-0.75	0	-0.75	631	25	15.6889	22.5951	9.4601	8.93993	32.2981	1.32063	3.97032	0.95512	1.85345	15.3281	6.039	15.7633	9.43841	8.03523	0.724503	10.9505	0.854364	6.55435	2.79501	6.52813	0.926567	0.211052	10.5012	1.25114	0.0457367	6.32257	6.08296	1.04923	3.37048	0.353845	1.05222	0.156077	3.66713	4.86141
OS	0	39	0	0	1	1	Temporal rim thinning	1	0	12	-0.75	-0.75	-1.125	592	24.36	28.4287	29.9222	35.2419	44.3483	22.5673	15.6779	7.72492	22.9324	30.1382	44.4512	24.5702	22.4296	10.6349	20.5438	17.6314	13.2287	19.9251	16.8636	15.0295	18.626	17.6332	11.7503	16.5074	45.8922	14.434	1.29087	14.9484	24.7701	8.19079	9.63736	19.7279	47.9305	56.5979	5.6487
OS	1	62	0	1	1	1	Glaucoma suspect(more likely) : r/o Preperimetric POAG : Thick cornea	0.5	0.30103	17	-1.5	-0.25	-1.625	597	23.66	2.1127	2.44597	15.6088	0.246759	3.47047	0.353232	6.05769	1.41855	3.90023	0.0820762	15.9677	1.80286	3.08036	0.47133	1.7596	1.21299	1.69303	2.78739	0.91039	26.6871	0.335962	2.19139	1.38189	0.365817	3.36813	0.458445	13.6886	17.4993	0.000239927	0.00796941	0.0496489	2.99866e-05	0.258674	10.6159
OS	1	61	0	0	1	1	GS	0.8	0.09691	15	0.75	-1.25	0.125		22.52	56.9277	26.7217	14.4197	48.697	32.9693	25.0749	10.2373	12.9582	20.42	11.036	35.494	13.4791	22.5038	12.3756	8.74526	1.51088	10.1213	6.76932	48.0454	26.6957	7.74387	4.73108	4.88389	0.0666031	0.64724	0.342641	23.7192	7.35721	2.20141	6.78494	4.14765	5.84612	23.5163	9.50441
OS	0	43	0	0	1	1	Glaucoma suspect	1	0	15	-0.5	0	-0.5	606	22.71	37.2456	46.7606	29.9405	13.5241	39.5645	17.1374	19.618	21.1942	16.8873	17.8099	14.1086	12.0111	33.8256	19.7617	13.0757	48.512	22.5022	21.0265	27.8607	12.645	15.4933	4.98131	12.6976	12.4962	28.935	1.53188	10.704	4.90944	7.38782	4.69897	4.63554	7.80119	35.0038	6.08166
OS	1	59	0	0	1	1	Glaucoma suspect(Previous disc hemorrhage), NTG(inf RNFLD, Progression)	0.63	0.200659	15	-1	-0.75	-1.375	545	24.35	30.3839	5.17674	12.562	0.367683	42.9225	3.94792	1.91157	0.845383	23.6152	16.4258	39.7766	14.544	23.6998	1.50215	9.36936	12.2402	12.4896	7.26279	44.2537	14.9609	1.66191	0.479362	0.019424	0.0795334	29.4343	16.1613	12.9474	12.156	3.51439	0.0616143	0.376615	0.830312	19.3736	4.28355
OS	0	41	0	0	1	2	NTG, Myopia	1	0	13	-2.75	0	-2.75	547	25.07	211.211	6.60798	4.41741	4.7617	29.429	3.46484	7.09076	0.688729	7.06575	9.89606	1.68472	11.4603	14.7228	0.0264225	4.48355	6.15334	21.3331	15.5955	4.63938	0.00432985	4.17004	5.10091	3.88041	2.95158	15.8097	5.35564	11.2614	4.24203	3.38661	11.0116	12.8576	15.3531	19.7861	29.7527
OS	1	64	1	1	1	1	Glaucoma suspect, Myopia	0.5	0.30103	12	-1.5	-2	-2.5	552	24.63	7.66834	14.3962	2.41298	1.48416	5.80245	7.77539	10.3372	3.46065	3.2004	2.3491	64.2445	31.9666	16.8463	11.0799	23.2698	9.80969	9.81536	6.41105	0.54893	15.9564	7.73239	24.4815	7.50501	16.4866	0.825668	0.0473256	13.6859	3.44908	0.0691612	3.79213	0.124576	3.34681	3.54518	10.6598
OS	0	66	0	0	1	1	OHT	0.8	0.09691	21	-0.25	-1.5	-1	506	24.93	2.39373	0.264039	4.1007	15.9442	1.31311	0.183193	0.246952	0.13303	1.35953	9.56255	0.0584637	0.976255	0.0304774	0.797081	1.20817	0.00166745	7.67336	7.62984	0.189689	0.907368	0.388104	1.58239	0.0196383	1.42382	0.0920817	0.280099	0.733479	1.49732	0.120039	0.302365	4.5402	0.27984	3.96692	0.0739204
OS	0	60	0	0	1	1	GS	1	0	19	0.25	-0.75	-0.125	548	24.5	0.00344106	0.000652066	1.91892	60.5024	15.2959	0.413424	1.62641	0.53702	3.7041	2.59004	0.0649691	0.000150786	0.545093	0.983365	3.99222	0.0374845	11.868	6.68135	13.2509	15.3478	1.77242	1.39488	0.595689	0.0362475	0.187584	2.8666	1.40452	3.09236	0.183497	0.1762	3.41756	2.37625	9.03158	2.89388
OS	1	31	0	0	0	0	High myopia	0.63	0.200659	14	-8	0	-8	539	27.8	74.8762	74.6946	82.9264	46.0789	45.7386	47.4898	44.8233	57.7721	49.0428	67.9111	46.7818	22.2115	49.4934	49.5963	35.4648	65.1132	23.3358	18.2569	9.0151	10.3852	8.2768	14.4701	20.0475	23.0731	66.0168	12.2886	18.152	10.5148	5.09374	17.3937	6.90374	17.121	39.4884	29.0672
OS	1	19	0	0	0	0	Myopia	1	0	17	-1.75	-1	-2.25	605	24.54	1.15008	4.87649	6.09741	6.09264	15.3798	0.0521357	0.0200299	0.196684	1.5623	21.349	3.90096	16.3617	12.226	3.03659	14.1604	10.9184	0.25341	0.720038	7.74278	2.25419	2.34657	2.97867	6.90796	2.05252	0.581035	4.16744	18.5775	8.2783	3.02276	3.91131	0.975034	1.90289	5.89211	3.13917
OS	1	33	0	0	0	0	Myopia	0.63	0.200659	16	-4.75	-0.25	-4.875	601	25.94	0.739726	6.75795e-05	10.2787	12.4458	4.58313	0.00841371	0.582953	10.4337	4.72857	60.911	4.39895	3.56239	9.80444	10.4913	5.1422	5.20714	8.92074	2.37696	3.35014	12.6167	6.87257	2.24468	1.38551	1.08167	9.88882	0.0470257	0.115233	6.28968	5.36374	2.82578	0.453227	0.960048	4.30333	9.3887
OS	0	69	0	0	0	0	Normal	1	0	13	3.25	-0.5	3	548	22.43	6.60895	21.4847	0.548503	11.6684	15.7622	7.52081	6.16533	4.44715	7.47477	3.89721	37.8371	12.6317	15.3061	7.78933	5.87001	0.00820404	6.45599	5.25884	1.65297	10.4061	2.78054	6.49757	17.2182	19.2016	1.60144	1.52689	2.72689	0.825959	1.02924	14.4282	4.12026	7.78689	0.589156	1.20311
OS	0	35	0	0	1	1	GS	1	0	14	-1.5	0	-1.5	591	24.2	49.1905	0.948904	0.318588	5.76476	6.80603	0.610247	0.0279699	1.1437	0.30157	0.214284	3.08306	0.111565	6.22187	0.729264	0.486908	1.70847	3.55218	0.683272	4.17409	1.8235	1.82202	1.15765	0.00217906	0.966907	8.79082	1.53783	0.107057	1.33918	1.94238	1.77258	0.909356	0.473942	1.74063	0.00415494
OS	1	57	0	1	1	2	NTG	1	0	13	0.25	0	0.25		24.11	11.7762	31.1011	7.79167	33.0571	0.447697	4.77001	25.1483	8.72571	21.6925	18.1161	6.65357	8.23042	1.43208	15.8804	8.15037	14.227	19.4911	19.5221	5.68834	13.2504	5.20737	0.0319274	7.24372	3.67314	6.14388	27.4416	17.1216	2.49317	2.01869	6.57403	0.712316	2.44633	26.2015	21.8724
OS	0	37	0	0	0	0	R/O OHTN	1	0	21	0	0	0			70.942	30.5468	62.5384	32.8321	41.5159	23.3191	31.1484	22.5184	42.9108	66.0302	27.4557	28.4617	22.9348	26.4578	25.6228	58.5993	12.5886	35.7237	16.372	14.5765	17.2514	18.7438	36.2735	22.779	16.0111	19.3355	28.6062	34.949	14.8176	29.2928	13.0369	15.4945	30.7074	28.752
OS	1	73	0	1	0	0	PAC	0.8	0.09691	25	2.5	-0.5	2.25	547	22.91	9.37807	2.95281	1.64527	6.0593	1.2977	3.45307	4.48999	1.60566	7.0171	60.8052	31.5915	0.0274151	2.13339	1.16458	3.15983	0.431729	0.0154695	8.93742	0.596711	0.133668	0.248551	1.71245	0.971282	1.33192	7.34881	5.70521	0.145995	0.342153	4.24603	1.70752	6.18667	0.0302633	0.000539526	18.4566
OS	1	46	0	0	1	1	OHTN, Myopia	1	0	25	-5.5	-0.75	-5.875	617		23.6092	17.5011	41.7991	49.2741	112.502	11.0539	4.94642	15.6541	21.2087	15.6464	14.3916	18.2662	30.2721	5.15067	14.3014	8.52546	19.318	10.8082	10.308	15.979	6.42195	4.17897	3.08008	4.30444	1.76536	0.0187463	16.4469	1.4873	4.0205	0.721415	0.850473	7.43307	29.3131	0.0370706
OS	1	56	0	0	1	2	Preperiemtric NTG	1	0	22	0.5	-2	-0.5	514	23.45	2.10178	0.250246	1.55703	1.02778	19.9832	0.337317	0.181628	0.167241	0.635356	0.646528	10.5627	9.57966	2.06657	0.205243	2.68688	0.741686	0.000424098	1.97109	0.000849056	0.0546102	2.62618	1.80689	0.0556276	0.596328	1.70973	0.0748818	8.73947	1.80642	4.15059	5.93238	3.55144	5.6066	6.69769	0.0644645
OS	0	37	0	0	0	0	Myopia	0.8	0.09691	18	-2.5	-0.5	-2.75	533	27.07	96.0831	50.9603	33.8682	67.9253	12.9013	12.6067	45.8935	77.6334	24.6373	48.3951	59.8037	6.5892	36.6669	3.54548	24.3063	21.4733	53.2809	54.5085	52.6028	18.7156	39.7373	11.1637	20.2664	17.9091	16.9996	59.695	15.7985	15.0084	26.3898	19.5753	47.3644	18.5672	64.54	73.0313
OS	0	53	0	0	1	1	GS	1	0	17	1	-0.75	0.625	567	22.53	39.6857	34.164	55.0792	49.8394	17.2314	3.37121	3.43338	17.5847	8.9797	10.0965	14.93	5.55355	2.23548	0.611371	1.00948	19.1941	30.2899	5.88493	7.60664	7.03499	2.57123	3.02644	10.8021	2.68057	3.53415	2.19056	28.7162	2.51009	0.923115	0.792476	0.811198	0.275204	8.11832	2.57487
OS	0	69	0	0	1	2	NTG	1	0	16	-0.5	-0.5	-0.75	551	23.13	43.2481	2.5316	0.925469	0.0147484	33.409	9.10457	5.93696	1.10341	0.129393	0.0517228	24.2351	30.2799	23.413	40.1928	8.41656	0.908284	0.55885	8.52388	8.95555	10.3237	20.6998	49.2228	13.3001	8.14314	0.00105063	39.1943	27.7567	5.02065	18.402	10.1965	4.90145	9.11606	22.4652	12.9952
OS	1	58	0	0	1	2	NTG	1	0	12	-1.5	0	-1.5	521	24.54	49.2098	34.6621	23.815	20.6772	45.6904	28.9144	26.9646	29.71	30.0416	28.546	15.8036	2.20186	1.59475	28.5784	42.7913	17.7097	11.7361	14.657	0.157425	19.9204	0.770027	0.00181807	10.9607	21.9153	4.69324	3.25467	67.6436	2.85871	2.21142	7.10988	3.03227	11.7988	27.2178	6.19097
OS	1	36	0	0	0	0	Ocular Hypertension	1	0	25	-0.75	-0.25	-0.875	575	22.56	74.6392	79.4094	92.2083	96.0579	45.8447	23.1889	19.776	37.7275	49.5479	55.1356	46.5118	15.4157	4.9563	9.92875	13.9618	29.1312	20.2881	10.8747	41.0898	14.2344	10.5365	14.1637	9.57727	17.0548	14.2019	25.2413	16.8864	29.7477	16.232	10.3226	7.15137	10.1204	17.1848	10.9052
OS	0	51	0	0	0	0	Normal	1	0	11	0	-1.75	-0.875	548	24.78	4.99479	1.89946	1.17263	1.93224	15.1944	7.00219	2.42316	0.213648	0.00798951	0.170985	15.4266	2.66919	13.816	2.33484	0.691467	0.149308	1.0259	0.0310582	5.86163	1.75995	0.00179488	0.0739619	4.47257	0.192998	0.0156641	1.63541	2.85471	0.901212	2.48082	0.300808	2.27132	1.32488	36.4196	3.57019
OS	1	58	0	0	1	1	GS	1	0	12	1.5	-1	1	549	22.66	11.8169	18.2233	3.46843	3.87627	14.5371	4.12123	1.47548	0.145218	0.810233	3.53329	40.51	6.07775	14.2392	0.267135	2.93374	0.63682	6.52329	1.96262	25.0305	5.79743	0.881591	0.169	0.383983	0.118898	0.204847	1.43746	3.5891	5.12065	24.2369	1.4959	0.163714	6.15765e-06	3.35848	6.06815
OS	0	40	0	0	0	0	Myopia	1	0	15	-0.75	-0.5	-1	487	27.12	3.62192	2.235	0.113084	0.428551	16.9163	1.16956	1.09325	0.201169	17.0326	17.066	22.0756	9.92717	12.7604	13.2962	2.95888	8.94507	2.48327	4.82085	4.71428	0.00355817	7.44529	2.37512	2.67811	1.11732	2.23232	11.4923	6.46649	0.115318	4.21169	2.4057	0.221515	3.78405	5.00005	0.856132
OS	0	63	0	0	1	1	GS	1	0	15	-0.75	-0.75	-1.125		25.16	215.022	138.676	39.896	168.327	180.787	74.5016	39.4808	35.9177	34.4218	39.6156	163.689	61.0406	63.6118	34.5999	17.7245	1.82066	37.2473	27.0207	62.9489	29.6869	26.3186	16.4315	14.1397	1.43943	0.850979	29.0758	40.2016	32.3007	12.9151	0.402368	2.65947	0.926927	9.64248	7.78166
OS	0	64	0	0	1	2	NTG	1	0	13	0.25	-0.75	-0.125	529	24.71	33.0524	28.0598	5.21088	29.7526	56.3149	37.6189	11.2259	22.2773	51.3347	29.2735	7.09392	25.2311	79.3413	11.0057	19.5226	41.7806	58.9253	24.1644	0.727864	13.3349	2.75133	25.9326	21.4268	10.4156	58.4445	19.7881	102.835	189.324	164.616	100.552	37.1191	14.2921	16.7562	18.6347
OS	1	37	0	0	1	2	NTG, Myopia	1	0	13	0	-0.25	-0.125	467	24.06	37.4557	56.1202	74.2681	85.3162	30.7023	36.8297	54.7539	30.3109	3.12387	14.3375	83.6325	21.7537	22.1106	34.7389	3.91249	36.5935	32.3333	22.989	48.413	2.05021	0.242267	16.939	15.6437	0.641849	14.3026	16.4237	9.56371	13.287	20.8299	17.8481	15.396	36.2152	42.8428	26.1358
OS	0	34	0	0	1	2	NTG	1	0	21	-3.5	-1	-4	535	25.24	32.5345	37.3198	38.7622	109.942	20.6681	6.69969	15.6504	0.175699	12.4802	43.6196	21.0266	35.6214	4.49204	0.782115	0.280379	1.06258	1.10762	12.3012	10.6837	13.3719	17.3433	2.38323	7.7324	3.3469	5.66892	1.8282	5.97451	0.0591325	3.1616	4.87046	2.28236	8.37353	13.3015	7.02966
OS	1	70	0	1	0	0	Psuedoexfoliation syndrome	0.8	0.09691	15	0.5	-1	0	500	22.84	21.0462	249.866	2.79298	0.305085	4.15089	0.639822	0.835967	4.4528	1.66501	8.55492	2.61291	0.0373694	8.90088	20.6337	2.91367	5.62258	0.802061	0.226777	0.166991	0.228492	3.63076	5.1329	16.857	0.0123545	0.459355	0.242235	0.314989	0.113717	0.301952	2.17703	14.3405	5.7444	8.28102	0.847218
OS	1	43	0	0	1	2	NTG	0.4	0.39794	13	-1.25	-0.5	-1.5	502	24.23	15.0883	24.2189	49.2101	52.2675	27.5565	58.7708	49.0613	20.4076	14.658	51.3983	67.5431	5.54662	43.2332	25.5778	22.2325	41.3909	42.6047	24.2021	5.91059	2.72944	17.4331	22.4577	16.8925	29.5865	11.7927	29.5509	35.531	19.7099	14.7744	12.1	13.0603	18.6899	23.6117	36.3342
OS	1	52	1	0	1	2	POAG(early stage)	0.63	0.200659	14	-4.25	-1.75	-5.125	564	25.65	9.13831	9.23574	1.90283	0.513161	32.3431	20.0831	8.82461	0.210879	0.451977	1.7247	19.9478	0.214923	22.4657	0.196049	1.2843	5.97068	0.231802	0.953257	1.45355	3.88748	3.38846	0.00177876	0.687008	0.354428	0.353185	0.622048	14.2721	0.0457824	2.13952	0.0456992	1.44903	0.395979	4.40811	2.5014
OS	1	75	1	1	1	1	GS, Myopia	0.32	0.49485	18	-2	0	-2	547	25.66	88.4687	81.7798	49.5457	72.2427	49.7574	15.7177	25.3439	38.7265	9.82719	28.2512	27.8798	17.8666	18.7006	15.1703	17.8019	14.2122	15.0805	12.2709	16.4032	24.0514	9.9831	6.84799	3.68369	16.919	6.02624	6.76228	41.3807	5.13947	1.0802	1.43933	2.36686	3.81163	7.69721	2.68363
OS	0	44	0	0	1	2	NTG	1	0	11	-3.25	-1.75	-4.125	530	25.2	61.9963	150.259	34.9553	63.0672	56.3626	41.0049	36.4121	21.6463	9.39136	36.5255	54.9026	16.6606	34.4159	5.61268	5.7185	22.3881	12.3113	13.3264	63.0921	29.91	18.3883	2.90203	11.115	1.79682	15.9038	10.1614	16.3388	17.5601	5.46675	2.34989	0.661242	1.76114	4.3378	32.0033
OS	0	36	0	0	1	2	POAG, Myopia	1	0	25	-3.25	0	-3.25	571	25.25	22.9835	7.769	30.0011	11.7723	3.70582	27.541	37.8731	31.4982	3.86682	19.6448	13.4599	23.0238	35.1755	24.4468	22.2043	10.3207	28.8686	11.8361	1.25871	2.89767	5.6827	16.5966	48.3037	23.8786	37.7309	1.02866	0.51536	23.2438	19.1642	34.3998	35.8125	34.8985	66.3385	27.8274
OS	0	66	0	0	1	1	Glaucoma suspect	1	0	21	-0.25	0	-0.25	503	24.67	54.8084	1.28716	31.3417	33.478	45.4239	7.68363	8.4391	0.0166764	18.0729	27.9057	9.8112	17.8935	11.8585	9.50541	2.02775	10.0862	14.9459	12.6839	47.3753	25.7677	12.7055	15.0274	3.79779	9.29878	6.85591	0.341227	4.22783	2.04975	10.0934	5.75608	0.471328	0.0468389	7.91613	1.81377
OS	1	35	0	0	0	0	Myopia	1	0	16	-3.75	-0.25	-3.875	565	26.41	72.7482	38.3384	15.0447	49.266	33.3213	26.5786	28.5469	7.44897	23.2361	0.326391	17.1508	23.581	8.86549	3.38846	4.66281	12.2166	11.8986	15.4045	26.3404	11.6795	9.24846	6.47206	21.2532	2.61991	1.44362	0.945281	17.4788	9.29263	3.42987	3.96938	19.6582	8.00238	10.6506	0.331517
OS	1	62	0	0	1	2	NTG, Myopia, Preperimetric stage	0.63	0.200659	17	-2.75	-1.5	-3.5	581	25.01	60.6309	33.1061	11.3598	1.52896	93.37	44.9615	13.1557	0.0629213	4.73533	21.4947	30.3568	55.8753	33.0066	14.0687	1.34356	0.000732632	0.847524	12.8921	0.290712	9.03216	14.4642	21.0555	6.1369	5.1349	7.91504	5.30595	8.24251	25.9724	16.5241	4.7831	0.491193	0.703049	0.0868428	1.60395
OS	0	34	0	0	1	2	NTG, Myopia	1	0	16	-0.75	0	-0.75	605	27.46	46.6654	88.6105	71.8034	79.1467	106.446	41.829	89.0626	42.6247	58.8145	48.0489	101.485	66.1919	50.2208	67.8942	39.9923	49.9606	70.5781	58.3155	21.0555	44.842	29.1252	28.8063	39.6792	71.1665	33.9516	44.9376	34.6234	15.5614	6.48294	0.0348002	22.4137	38.5519	74.7592	68.7597
OS	1	41	0	0	1	1	GS, Myopia	1	0	20	-7	-1	-7.5	541	25.84	8.55457	15.3323	29.0077	18.7169	3.15587	1.24579	0.412348	0.596336	13.2931	19.4633	19.6394	5.21673	2.67681	2.85816	3.19909	7.59677	5.84486	0.896611	1.40067	7.9602	8.94761	0.887169	0.640838	0.112599	0.0531589	0.189057	6.80922	13.103	2.28088	3.61314	1.18032	2.30534	10.7878	3.55538
OS	0	68	0	1	0	0	PAC	0.8	0.09691	13	1.25	-1.25	0.625	539	23.18	6.99522	40.3685	47.2588	8.72425	8.88841	3.96713	4.40711	1.56389	0.137596	2.59094	2.37357	0.231927	0.499909	0.455544	0.223173	0.339387	0.012882	0.00397762	0.135113	2.21701	0.0536986	0.798825	0.040395	15.4744	1.27509	0.506762	0.30451	0.0374971	0.195569	2.08623	1.27202	0.265966	0.0108164	0.00442196
OS	1	54	0	0	1	2	NTG	0.5	0.30103	13	-2	-0.25	-2.125	545	24.32	2.43784	13.8713	14.7094	4.94395	22.5203	28.6721	27.5482	2.95517	18.2971	16.4908	64.6941	107.707	71.6598	24.0274	21.7351	60.3315	4.04479	58.3839	83.8373	63.5213	54.83	35.4787	70.371	17.2918	0.0391474	91.5759	25.3195	36.4458	15.0196	20.048	13.7021	24.3718	45.1269	29.1747
OS	0	69	0	0	0	0	Acute, recurrent or subacute anterior uveitis	1	0	13	0	-1	-0.5	524	23.97	1.84277	1.05142	3.91406	0.0803759	5.76298	7.4623	4.45622	0.561948	6.61216	0.513254	5.51633	6.10952	7.12808	6.98854e-06	0.093901	4.67704	4.51568	4.46325	1.43444	0.22777	1.76574	0.189985	0.928926	10.141	0.383118	4.01844	0.117602	0.00159398	6.82515	0.23083	6.79561	7.63339	0.178745	1.08196
OS	0	23	0	0	1	2	High myopia(CCT 574/569), POAG	1	0	22	-6	-1.5	-6.75	569	27.14	56.6784	38.5016	71.2717	76.92	22.9313	21.2782	48.5878	59.9024	47.8248	84.6656	35.6623	29.7577	30.2791	7.82577	18.3835	25.9517	69.1417	41.4906	9.74354	56.7011	11.9975	17.4494	772.544	54.8545	8.61573	6.63389	17.8457	23.0969	19.8298	15.6412	11.4214	2.68854	15.97	52.0349
OS	0	34	0	0	1	2	POAG	1	0	23	-6.5	-0.25	-6.625	524	28.71	132.783	54.0654	61.3562	94.9415	94.6542	77.0836	78.1757	34.7635	26.7966	37.2076	81.6833	91.1282	76.4267	62.5829	46.7882	34.2505	50.7855	53.1443	349.119	59.3615	65.658	45.132	78.5479	30.155	20.5829	14.0848	13.7767	27.1901	43.3866	19.8513	29.6345	20.6557	17.3686	44.7251
OS	1	55	0	0	0	0	APAC	0.63	0.200659	11	1.75	-0.5	1.5		22.21	0.00161644	12.3971	9.51145	160.611	1.00484	0.353818	0.122984	0.0161913	0.573312	0.0680253	3.39225	8.32187	0.116819	2.92823	0.633233	0.0176376	0.75653	4.1513	6.86431	16.0109	5.48045	0.282804	6.06254	11.5675	5.39905	0.336252	74.5044	28.4999	9.88249	12.1243	3.44681	0.639724	22.687	18.3635
OS	1	68	0	0	1	2	NTG	0.8	0.09691	17	-2.75	-1	-3.25			62.9393	52.8235	36.0928	23.4	89.3223	30.0721	7.57824	21.2223	44.0691	40.4381	71.4071	76.8333	10.1859	22.9354	42.5543	72.3571	14.5573	9.53669	1.07817	70.1484	19.5479	20.2068	36.4347	39.9719	20.6603	5.45789	40.7244	38.2446	13.5897	15.9403	26.1557	30.0008	52.3618	241.597
OS	1	42	0	0	1	2	NTG, Myopia	0.8	0.09691	16	-6.25	-1.5	-7	619	25.31	7.49144	0.659797	0.159015	5.94917	0.0535166	3.91451	2.13627	0.678931	3.23552	5.39185	14.335	13.0886	0.74837	0.144353	2.5291	4.54264	0.0750301	1.4708	0.700486	2.77526	0.01424	0.816832	4.0973	0.154215	0.250637	0.0179291	13.9629	0.0208838	0.702754	49.9954	17.5146	5.81731	17.4253	11.252
OS	1	36	0	0	0	0	LASIK	1	0	15	0	-0.25	-0.125	454	24.51	43.512	28.604	17.7309	39.7772	16.373	6.61156	7.51771	16.8753	30.1281	39.5851	0.25432	1.41698	11.5595	1.619	13.1069	16.8042	26.281	14.5149	32.2025	10.1046	0.299909	1.34259	1.78315	1.86145	15.8312	14.5453	0.848121	14.9405	6.90652	0.704534	1.68253	3.29983	27.5034	9.45909
OS	0	35	0	0	0	0	PSS, Mon syndrome	1	0	10	-1.5	-0.5	-1.75	529	25.18	0.0781187	0.0573411	0.10143	19.6423	10.9266	5.37688	4.3614	14.9671	22.3654	0.24439	18.2174	0.561934	10.2489	13.4506	11.5504	22.4877	1.76053	0.0573219	36.0081	3.12484	16.5101	0.176693	12.2046	19.547	15.699	0.709229	32.703	37.7931	8.17249	4.14226	4.18432	15.6055	23.5364	10.9404
OS	0	59	0	0	1	2	NTG	0.63	0.200659	11	0.25	-1.25	-0.375			20.2673	16.7297	0.410312	1.22891	7.09126	23.7935	16.0412	0.141239	11.4904	1.10956	1.99306	16.3609	12.8744	20.7233	2.58032	13.0124	0.0203971	10.2991	10.3837	0.305441	0.854428	10.0049	10.1232	24.6118	22.8688	0.454672	85.6635	1.20069	1.16721	2.88307	3.4681	10.534	17.7477	0.806744
OS	0	49	0	1	1	2	POAG	0.5	0.30103	27	-1.5	-0.25	-1.625	573	24.93	38.9515	40.8399	51.7534	21.0087	0.0274814	4.52946	14.0889	26.2491	49.2998	17.4847	0.00611544	20.0354	21.7858	31.1471	21.8679	20.1919	11.8816	9.26712	567.901	0.821144	5.35264	9.04418	30.2001	25.951	18.1308	0.676177	14.428	2.42813	1.39423	18.3089	3.62329	16.945	1.08482	0.00246666
OS	1	62	0	1	0	0	Normal	0.8	0.09691	14	0.5	-1.5	-0.25	518		7.51894	42.1613	4.59236	0.0308019	4.75135	0.353904	1.66191	4.09743	1.48578	1.02268	5.16926	0.0939092	2.11862	1.71854	0.21401	0.000178822	1.31815	2.22832	0.0788807	6.32604e-07	2.39878	0.00335677	4.44489	1.0363	0.0826718	6.47225	9.84383	1.79511	0.317345	0.241909	0.935002	2.1053	3.33399	0.0102006
OS	0	37	0	0	1	2	POAG Early	1	0	16	-7.25	-1.5	-8	572		4.74303	3.94101	9.26283	3.86921	32.0697	25.1345	4.79736	5.95821	2.67518	23.922	34.2893	7.90297	15.5028	0.745749	0.0793184	6.04849	0.0562918	0.278484	2.24357	9.95405	1.85109	0.481877	1.06063	0.638038	0.764594	0.00237339	16.5685	1.53728	2.73206	0.922221	0.976349	0.0261331	13.1666	26.9635
OS	1	75	0	0	1	2	NTG	1	0	15	1.25	-1	0.75	545	23.72	14.937	11.7439	33.4398	64.2176	62.9993	29.9196	21.0713	24.2065	19.2509	42.2773	33.298	17.7991	18.0765	16.4094	13.3278	29.4818	23.1173	19.745	35.7573	3.67158	0.815357	0.213476	0.0645284	0.345436	0.649347	3.03496	1.0924	1.00116	0.711142	0.476032	1.91593	1.31494	0.00879872	13.3022
OS	0	59	1	1	1	2	Preperimetric NTG	0.8	0.09691	10	0	-1.5	-0.75	550	23.5	26.7158	3.57885	62.8912	378.661	10.0937	0.0355277	0.364768	0.262495	7.25366	6.16016	7.05405	4.43397	1.54267	3.01868	11.2847	0.317714	0.0013093	0.0430446	2.27057	0.492812	0.0185561	1.64896	0.0739982	7.34874	0.00101277	1.05116	3.64594	13.4893	1.75356	3.12986	10.5451	2.84123	7.69673	0.171954
OS	1	46	0	0	0	0	Myopia, LASIK	1	0	11	-0.25	-0.5	-0.5		25.56	13.2915	5.49758	6.12957	0.065547	26.4292	0.720903	1.95023	32.6292	25.8099	5.15681	42.8861	12.0428	27.0241	8.1229	5.64619	18.6159	11.2543	20.3561	0.342617	26.5959	16.6156	12.5545	7.8562	3.35691	14.1016	46.7543	6.36458	4.50674	3.62096	0.0411181	6.81944	4.88321	25.1523	0.441306
OS	0	75	1	0	1	1	Glaucoma suspect; R/O preperimetric NTG (sup localized RNFLD)	0.8	0.09691	10	1.5	-1.75	0.625	591		280.34	58.4466	38.5905	0.0146291	23.4535	2.09687	5.32069	12.2786	0.0158691	5.93489	22.5572	12.0576	18.9874	0.409287	4.50046	2.11072	8.25692	6.03282	1.65087	0.011925	3.39144	1.39018	2.34508	1.44249	0.708866	5.63171	24.6821	1.32215	0.737758	0.264987	3.92757	0.213964	1.78861	2.10219
OS	1	44	0	0	1	2	NTG, Myopia	0.63	0.200659	17	-7	-0.5	-7.25	559	25.95	138.672	92.9536	124.992	85.9945	34.165	55.0419	50.389	84.8122	67.3374	82.0296	106.138	88.8464	49.8655	37.4471	55.0523	46.0592	43.8548	62.6908	45.6882	37.0533	36.5985	40.4265	19.8151	1.43046	29.1	0.932135	4.37458	13.6558	21.3675	33.6348	6.6739	49.6377	82.9159	23.6124
OS	0	19	0	0	0	0	Normal, Myopia	1	0	15	-6	-0.75	-6.375	546	28.11	0.0157109	2.96069	6.98127	0.0728179	5.53395	0.165705	3.37265	2.12543	5.9434	1.11735	1.50608	4.76732	12.0754	0.503944	2.26921	6.46426	0.0901782	3.72833	3.57617	0.0371698	0.910572	0.566403	0.294157	0.127052	0.336095	0.00480377	0.117145	0.751452	0.335672	9.18409	0.000859984	0.100903	6.20418	5.38743
OS	0	38	0	0	1	2	NTG	0.8	0.09691	15	-5	-0.5	-5.25	502		1.58898	5.39356	39.6554	30.7696	70.2427	29.3517	0.273149	0.00594129	0.0938846	0.347695	107.92	44.7757	25.0831	3.69081	3.44148	12.5122	18.0438	1.44678	80.7406	46.3093	50.8828	3.98366	3.97945	3.02994	0.528603	0.813144	24.4821	2.1412	1.34258	0.0109525	0.60058	0.392819	0.0214096	6.28049
OS	0	33	0	0	1	2	NTG, Myopia	0.8	0.09691	16	-5.25	-1	-5.75	577	26.93	22.7505	16.6056	18.0607	8.8148	67.8327	48.8701	15.5135	19.0543	21.132	44.2863	37.02	52.3531	37.1545	6.89056	13.7326	13.2668	14.7525	81.2778	27.6558	23.8297	46.9897	32.1785	22.0356	22.8283	0.24512	27.0711	9.99234	153.547	0.0239561	18.3196	12.5971	23.718	37.8095	44.5405
OS	1	38	0	0	1	2	POAG, Myopia	0.8	0.09691	17	-9.5	-0.5	-9.75	590	27.64	58.17	55.7845	7.68934	2.69586	72.9622	80.723	68.5448	33.0537	7.08082	10.7848	63.142	92.3065	118.573	16.0929	7.27221	14.2251	22.5082	21.1846	108.07	18.6319	57.0038	5.14342	0.304538	18.5745	44.1506	33.2115	20.0393	24.1074	41.2914	15.6152	32.4161	28.9178	16.1726	16.9259
OS	0	47	0	0	1	2	POAG	1	0	18	-5.75	-1	-6.25	542	27.21	44.9591	30.314	35.9073	49.5732	2.47695	18.0475	1.77132	20.1079	31.8647	29.0337	50.1652	41.8504	31.1792	14.93	29.0721	84.3335	59.4865	1.44249	22.1301	39.8254	34.9014	34.0613	143.471	27.3639	51.6925	0.684039	12.7239	2.20764	0.247933	8.836	1.69264	0.696921	3.1204	0.254522
OS	1	64	0	0	1	2	NTG	1	0	16	0.75	-0.25	0.625	546	24.28	8.40928	4.54171	13.8211	23.9703	5.49587	2.09424	0.454309	0.960792	0.059764	7.6075	5.90345	1.24691	0.0233273	0.486249	0.101759	0.68438	19.7135	14.4036	4.48042	4.10403	0.100869	0.00540781	1.8246	2.78723	0.0144057	7.72914	33.0999	0.830445	2.36932	0.0115288	2.80017	0.674616	3.5757	2.41365
OS	1	62	0	0	1	2	Uveitic glaucoma	0.5	0.30103	13	-0.5	-1	-1	643	24	2.55869	0.524332	6.39001	2.7863	5.89359	0.0151682	3.03287	18.4037	13.2382	45.347	18.9845	4.6565	6.67722	3.78074	3.81398	24.6634	13.3317	17.2674	0.133775	8.5755	3.64339	0.000702186	0.59512	13.3665	12.5112	13.0194	0.907637	7.01139	1.87858	10.578	10.6493	6.59753	22.3479	13.6336
OS	1	40	0	0	1	2	NTG	1	0	19	-0.75	-0.5	-1	544	23.67	91.5667	80.8021	143.17	144.207	254.41	222.414	336.089	214.616	108.202	74.2638	528.945	1019.52	616.598	609.49	438.735	353.763	141.292	22.8934	262.751	423.682	784	486.382	8.40987e-05	224.58	16.807	4.1482	0.262821	0.455292	0.42014	1.7955	0.606742	1.30833	18.8702	3.53178
OS	0	38	0	1	1	2	NTG, Myopia	1	0	13	-6	0	-6	570	26.86	0.0623656	13.1862	73.0795	34.6905	0.780345	2.92076	7.07571	0.81049	2.80378	0.17928	14.3873	12.946	263.226	20.3128	60.7448	102.805	3.24885	32.8978	4.08574	16.3628	134.683	76.4462	357.43	131.58	105.757	0.0135316	75.4184	20.1038	20.0483	0.458921	2.42058	28.2293	8.16993	8.97946
OS	1	36	0	0	1	2	NTG, Myopia	0.8	0.09691	15	-4.25	0	-4.25	506	25.02	12.7364	34.8833	2.64309	19.5785	2.83568	0.00142292	11.7758	4.83884	9.37954	15.0893	6.77955	16.7475	3.88425	140.367	22.4831	10.5252	3.06186	1.89403	37.7452	2.59492	0.282075	2.89053	0.84014	1.92111	6.7837	0.824241	319.677	16.6803	0.3031	2.7658	3.71554	13.1842	34.486	8.69746
OS	1	33	0	0	0	0	Normal	1	0	16	-4.25	-0.5	-4.5	535	24.52	0.0138229	0.0151185	2.57727	19.9525	21.6617	1.773	1.76968	1.79598	0.0631607	13.7636	3.30619	4.81507	18.1871	17.7468	5.89508	2.39783	0.216525	3.36097	21.9574	2.24576	1.62431	3.3723	7.63733	3.27666	2.785	1.074	3.15247	0.0708681	0.0512053	1.53637	2.90687	4.46843	11.2729	2.83565
OS	1	71	0	0	1	2	NTG	0.63	0.200659	19	2.25	-2	1.25	601	23.43	6.9068	0.00110055	4.3031	0.363049	14.9292	1.1732	0.149582	1.54236	1.53322	8.4301	4.05627	21.3729	21.2321	5.7038	12.724	8.44481	0.00843647	3.29919	0.758565	27.1601	9.07822	0.0393976	1.12135	6.38609	1.94087	1.82746	0.839675	0.530585	0.000695027	1.99778	1.62508	2.41771	2.59307	44.1556
OS	0	44	0	0	1	2	Myopia, NTG	0.8	0.09691	17	-5	-1	-5.5	570	26.28	33.2659	15.6613	27.6535	28.4052	17.3109	13.8966	10.7551	5.11115	18.7407	30.4239	1.76388	3.06054	4.60914	2.13564	16.2157	0.201474	6.3541	9.6335	8.5458	2.39615	4.45765	4.06994	826.55	0.146578	4.81567	3.83944	13.3429	6.55277	9.21874	2.55531	0.827197	11.1444	5.44076	1.956
OS	1	63	1	0	0	0	Normal	1	0	10	0	-0.25	-0.125	555	22.28	3.48751	24.773	29.6269	15.8915	1.34099	1.43631	5.92556	4.94957	2.17315	0.0154211	0.513803	1.63869	1.90906	0.0958267	2.63515	1.94728	0.85244	0.0089046	0.0688546	0.182697	0.466401	1.17966	0.299985	0.190994	1.19078	0.018012	21.4872	6.14627	1.01656	2.10815	0.806573	0.131594	15.2542	11.1781
OS	0	27	0	0	1	2	NTG	0.8	0.09691	14	-6.25	-1	-6.75	601	26.66	6.57194	0.0622847	0.820829	3.66393	24.3687	18.9721	4.68972	4.44645	7.69147	19.6544	3.41805	4.02547	1.83572	1.1226	0.64966	16.3062	2.44496	12.0429	5.17117	10.4288	0.255369	1.36364	3.10839	4.00763	6.40187	0.393743	16.0145	17.7876	1.91985	0.0221993	3.47709	21.6681	41.164	23.7659
OS	0	42	0	0	1	2	POAG	1	0	14	-4.75	-0.25	-4.875	520	25.82	2.76071	8.41601	9.12676	0.00955202	0.0613693	14.9138	3.73309	8.42024	5.3447	0.955191	1.28773	2.76503	2.34445	6.45851	0.956329	7.81493	3.72055	0.136911	30.9687	14.8144	7.38146	9.19952	0.755147	15.6538	14.7879	0.024451	16.2243	10.3126	4.94738	2.66312	10.1622	14.0011	39.7959	15.5926
OS	0	23	0	0	0	0	Corneal dystrophy	1	0	17	-6.25	-3.75	-8.125	550	27.75	0.33401	0.151832	0.162541	4.41224	6.55137	3.62994	5.09586	0.00667292	0.403952	1.19313	2.16609	0.193958	0.724142	0.000498343	3.60601	0.702093	5.91218	14.9278	1.67701	4.37177	0.00128526	0.00943828	5.21796	6.50551	0.0309702	3.64312	22.6152	3.67822	0.180658	1.05476	2.41556	1.32443	1.30245	4.11744
OS	1	57	0	1	1	2	NTG	0.63	0.200659	15	0.75	-1.25	0.125	546	22.48	11.2545	34.9742	1.98762	13.1365	406.652	4.62412	0.011657	523.09	1.05913	0.299845	35.9479	26.524	14.0445	11.5423	13.8227	8.40814	26.5826	0.037438	3.05856	13.2303	22.409	10.7143	19.3306	6.94439	13.5827	0.00835329	0.984852	1.89968	2.14807	4.7874	18.7904	12.3463	4.56625	8.47005
OS	0	57	0	0	1	1	GS, Plateau iris syndrome	0.8	0.09691	12	1	-0.5	0.75	470	23.96	27.5764	45.1202	53.5037	29.9333	14.4042	0.0795593	0.613846	1.79001	2.80882	15.3859	5.24582	2.47788	1.35598	9.89772e-05	0.57111	2.61073	0.0148105	0.954502	0.661688	1.99385	0.00115097	1.51184	0.991238	0.613542	1.42619	1.14437	4.23683	0.204349	0.662551	6.62625	5.51265	8.20853	0.397137	57.5695
OS	0	56	0	0	0	0	Normal	0.8	0.09691	15	0.5	-0.25	0.375		23.29	2.28212	2.0532	0.018798	3.87104	11.628	12.2153	7.73572	6.00236	6.28695	3.53212	12.3051	14.7806	20.9015	11.9651	20.5279	19.6578	22.8136	16.2664	33.0197	37.5279	26.1807	29.3693	13.1313	15.2453	6.16602	24.7444	39.8163	27.8437	12.8147	27.3756	26.8705	14.4586	3.09184	15.2773
OS	0	63	0	1	1	2	POAG, previous disc hemorrhage? Collateral vessel?	0.8	0.09691	13	2	-1	1.5	547	23.73	40.5203	3.44118	0.753662	14.3634	9.55707	0.00138888	1.27023	0.514802	0.00294355	5.05027	13.3437	2.68731	141.796	6.76611	2.76001	0.608705	1.41446	0.134438	0.0476207	8.72287	92.6604	822.101	9.62744	5.17456	3.76778	0.418998	1.13194	7.01428	3.01723	0.393209	4.34554	5.33432	28.0857	0.0184643
OS	1	71	0	1	1	1	GS	0.4	0.39794	14	2.75	-2.5	1.5	486	23.33	10.7049	3.89112	1.10485	0.210534	2.114	2.46572	0.00794695	0.0633622	1.14494	9.12498	2.30594	0.795219	0.00012681	0.374144	22.9019	0.434359	0.267297	0.372806	3.42734	1.16033	4.36741	7.94798	0.150741	1.59473	1.08337	0.0522874	7.16994	0.94668	0.332643	0.0784923	0.401502	1.07501	1.17036	9.84173
OS	0	55	0	1	1	2	POAG, Myopia, Preperimetric stage, Amblyopia	0.25	0.60206	20	6.5	-5.5	3.75	395	23.04	71.5345	33.4633	34.6461	24.8252	12.0589	3.97756	6.72579	5.93669	5.4332	45.4436	2.87718	3.9633	2.12709	2.96078	1.35933	0.619253	3.48384	13.7566	473.393	7.88743	2.43844	1.50141	6.40528	2.79501	1.61948	12.6035	476.358	0.604913	2.43464	0.610846	1.59793	7.81136	3.09388	15.8454
OS	0	62	0	0	1	2	POAG	0.8	0.09691	13	-3.5	-1	-4	543	24.93	41.6636	2.3527	16.3897	21.6557	20.8525	83.0769	5.01999	15.8482	5.47619	38.7613	14.5802	11.6691	8.18518	59.8338	7.92899	16.1203	0.813729	0.225696	31.3141	4.34845	9.15317	113.474	85.4707	36.1445	7.12026	0.653297	409.81	6.29993	4.22478	2.82689	4.28162	11.4397	1.37718	2.00632
OS	1	40	0	0	1	2	POAG, Myopia	0.5	0.30103	17	-6.5	-1.5	-7.25	572	26.68	10.4112	7.57275	10.9039	19.8624	42.1817	21.6623	14.5183	17.5409	2.80639	3.09305	40.0093	40.0289	16.6734	1.13529	4.53629	4.49571	8.27103	1.29095	30.7031	2.91572	1.6911	3.92615	15.6421	18.2204	4.0693	5.59105	472.137	370.92	0.909473	4.19833	0.00206798	0.697599	3.69595	19.8666
OS	1	53	0	1	1	2	NTG (preperimetric stage)	0.8	0.09691	14	2.5	-1.75	1.625	561	22.74	106.04	5.21532	120.066	188.68	5.06086	1.55032	273.577	17.1019	38.7587	0.192854	153.663	0.148237	1.65245	1.47206	16.5844	1.2125	0.199755	0.0208243	470.359	255.801	77.8081	0.814186	0.629347	2.0252	1.38764	6.41316	1.42582	1.12884	1.47152	0.665629	0.572711	0.163754	0.234954	2.5956
OS	1	42	0	0	1	2	POAG, Myopia	1	0	13	-6.75	0	-6.75	534	25.54	6.72067	30.7718	36.7117	58.846	30.4865	8.41499	25.0024	37.2026	12.6903	15.7354	44.0661	12.5323	0.0804689	10.8299	13.8009	38.6213	23.3559	0.656096	201.115	259.164	468.917	54.5932	14.0656	9.23975	18.0604	0.0611767	42.7837	1.90024	0.0938765	21.5899	20.8832	35.195	23.7674	57.2558
OS	0	60	0	0	1	2	NTG	0.8	0.09691	15	-0.25	-0.5	-0.5	529	23.03	20.1354	23.1158	33.6975	25.9827	18.275	52.2841	17.0255	1.2593	51.8255	28.041	13.4124	35.3514	12.0853	1.52742	17.3631	26.3628	27.6869	15.1252	1.82898	0.714327	4.5995	3.46692	20.1871	45.71	29.2507	4.22054	403.786	185.691	40.3728	23.0936	10.9843	26.9475	13.6764	9.47788
OS	0	72	0	0	0	0	Normal	0.63	0.200659	8	2	-0.5	1.75	502	22.92	0.232747	0.399496	2.73944	9.88642	1.50495	0.061932	1.29555	3.32909	4.6839	3.81891	0.987368	0.476477	0.260643	0.733041	2.06376	0.0483762	0.120994	0.0839535	2.58107	1.81134	0.91248	0.386668	1.98657	0.502288	92.387	6.27721	11.2173	0.341305	0.301931	0.1644	0.146383	0.617043	20.0157	0.00860266
OS	1	38	0	0	1	2	NTG, Myopia	1	0	16	-1.25	-0.25	-1.375	530	24.06	31.5293	28.4897	18.2441	28.6711	18.7694	5.01815	7.84664	30.7527	53.2009	15.3519	4.11675	7.23229	11.5414	3.57325	2.06086	7.85368	9.20183	3.54376	0.439592	0.705552	2.09255	10.0672	34.5778	10.5442	17.6623	0.657518	70.1544	10.9891	335.973	23.6327	10.061	2.22609	65.645	9.99865
OS	1	63	0	1	1	2	POAG	0.8	0.09691	15	-2.25	-1	-2.75	548	25.7	182.06	281.275	415.354	228.561	198.112	162.96	155.619	12.0591	169.173	161.023	273.394	207.754	144.444	164.006	0.148701	16.2688	72.9756	113.083	6.94353	24.7952	42.4239	19.1323	54.5199	4.98276	55.2674	37.0018	34.3725	113.784	69.6933	140.933	124.719	37.8553	41.6895	40.9923
OS	1	68	0	0	1	2	POAG	0.63	0.200659	15	-5.5	-0.5	-5.75	576	23.97	27.253	0.679733	0.561502	35.643	9.31996	3.94433	1.74446	0.0160102	1.45969	0.285248	8.37988	18.763	0.292568	10.5905	3.25782	1.77636	0.524509	14.2526	4.98401	2.08637	15.5428	17.1293	0.00319478	2.56207	22.5948	13.5126	36.8795	13.4155	15.2509	0.767108	0.0296966	0.0513686	0.251974	8.91483
OS	1	60	0	0	1	2	POAG, HTG	1	0	14	0.75	-1.5	0	560	23.25	0.582845	1.02887	4.11483	1.51635	6.13449	2.09295	5.21009	0.0229259	0.204488	6.44102	0.029852	4.90019	7.17111	0.0884385	0.0483854	0.0628075	55.8511	4.73197	1.17158	6.30228	0.0376228	0.993316	1.4221	0.766744	0.128324	2.72634	0.0157397	0.506827	50.7361	87.3563	6.843	0.508659	4.16398	0.267177
OS	1	62	0	1	0	0	Normal	1	0	16	1.5	-0.75	1.125	549	23.31	26.5157	5.41691	0.052386	199.965	31.662	20.9904	0.042907	9.51728	10.5804	0.169845	112.592	0.473207	14.4491	2.57488	0.00175694	6.97448	0.149472	41.1766	71.6143	84.6906	2.80813	1.05855	0.0572233	1.59607	5.79138	0.943661	114.102	0.458611	0.129227	2.68077	4.88672	0.246633	1.49459	8.42721
OS	0	49	0	0	1	2	POAG	1	0	17	-4.75	-0.75	-5.125	586	26.16	0.126101	0.464998	7.20379	2.87448	7.06315	0.308133	5.16009	1.07115	0.0242184	4.02856	8.80233	2.43029	3.97387	1.00599	0.0302792	0.297649	8.84357	14.9246	0.0156765	0.176053	0.281054	1.27919	0.00436759	0.18822	1.31695	0.00729896	382.166	452.061	346.195	4.5177	0.0987537	2.84849	3.44092	2.61379
OS	0	33	0	0	1	2	NTG, Myopia	0.5	0.30103	17	-4.5	-0.5	-4.75	510	25.13	160.421	82.2416	52.4309	105.374	102.984	86.8012	82.0048	72.6634	53.536	90.9946	15.0532	86.4033	73.8483	58.7988	40.8583	108.998	84.4923	38.7081	43.2876	57.4948	40.5522	48.535	549.289	35.3491	45.5869	3.5466	333.361	179.701	166.721	16.9424	41.0824	67.1546	78.4341	33.457
OS	1	44	0	0	1	2	NTG	0.63	0.200659	17	0.25	-1	-0.25	588	24.29	38.4938	34.5068	15.5881	16.8061	34.1805	29.5419	1.45162	0.825925	4.24533	4.70892	34.9532	12.2842	18.0803	1.74942	1.17338	1.316	1.62701	2.17537	25.9657	0.0426561	1.43439	1.98687	1.41066	0.670533	1.0112	0.030482	6.25224	16.5354	26.7629	889.66	0.0769323	0.818702	2.05156	0.991215
OS	0	38	0	0	1	2	POAG(JOAG)	1	0	13	-5.25	0	-5.25	574	25.93	5.63832	0.692124	52.7426	44.4627	6.81196	26.4901	2.85121	0.287113	1.41579	0.0483125	20.2525	26.5865	40.0013	10.1085	12.5885	16.7344	0.2643	0.363311	5.91314	0.28767	0.337729	11.4889	0.00281238	8.82318	1.92888	4.64759	75.791	7.16775	0.614549	2.09316	0.330253	16.234	6.22796	0.00641617
OS	1	72	0	1	1	3	POAG	1	0	16	3.5	-1.25	2.875	600	23.03	117.698	52.2017	0.00798815	10.0831	2.74911	359.953	75.2251	142.925	24.1092	0.412801	41.725	105.258	173	0.00188205	0.249607	90.9641	1.84404	3.44432	71.2508	80.7717	65.2908	0.199308	2.70416	0.00802091	0.115896	0.999905	39.8098	3.68193	1.4315	0.0948596	0.529444	0.962161	0.148382	0.215559
OS	1	29	0	0	1	3	POAG	1	0	15	-0.75	0	-0.75	544	24.65	20.0793	29.4934	56.1928	47.7216	12.5256	1.95582	19.0638	15.0026	25.3325	5.28215	10.0269	7.45171	3.58429	3.90663	1.75517	10.6313	1.30049	32.6368	0.261963	12.6316	1.90406	0.0174285	4.61541	1.44075	4.72908	7.49683	525.019	629.187	400.731	2.27827	5.53616	8.12678	16.6396	0.179546
OS	1	63	0	0	1	3	PACG /w TRAB	0.5	0.30103	8	2.75	-0.75	2.375	512	21.61	1.39702	80.5376	19.2979	64.3104	17.1791	347.168	204.19	2.5186	7.36329	3.9958	5.14616	10.3598	110.809	1.25946	0.37705	7.51634	0.559246	5.53765	186.054	2.0676	0.682147	3.28371	6.60233	16.9206	18.9566	29.6056	182.085	1.63257	19.7375	0.992518	3.4353	10.5044	46.6678	30.7431
OS	1	67	1	1	0	0	Normal	0.8	0.09691	14	0.5	-1.75	-0.375	539	23.78	9.46382	9.26551	21.9898	30.4162	4.3548	9.50616	18.9862	36.4958	9.61282	11.6547	38.7575	2.24639	10.1285	26.4417	25.4095	1.02979	5.79068	45.4583	56.187	46.735	32.8896	23.8306	25.7671	29.1502	1.07182	88.9099	64.7873	64.4485	84.3734	34.2116	32.7975	28.547	19.868	75.376
OS	1	73	1	0	1	3	POAG	1	0	16	-1	-2.5	-2.25	598	23.3	112.123	47.5166	73.5803	22.6421	255.298	123.29	240.537	308.958	6.75367	23.3549	273.687	121	576	529	402.887	278.719	34.8434	3.75467	27.8137	143.077	484	493.14	0.462823	217.043	437.837	0.0434325	18.4338	1.12423	10.7796	25.4612	1.98029	16.2742	14.4439	2.24849
OS	1	44	0	0	1	3	POAG	0.8	0.09691	16	-7.75	-0.25	-7.875	522	26.72	136.168	208.372	97.1891	132.026	50.8618	42.1066	47.2842	38.4019	33.2201	78.3172	52.7202	38.6003	14.9485	27.381	25.7848	61.0512	26.6167	42.8061	77.6128	152.958	6.10991	5.69999	11.2163	23.4961	74.1483	23.9372	11.0488	75.594	0.0164486	21.5816	14.7056	27.6128	35.0833	2.59426
OS	0	54	0	0	0	0	Arcus seniles	1	0	11	1.5	-0.75	1.125	572	23.8	62.9298	33.8979	181.592	243.755	4.16877	41.393	6.82769	67.2739	22.2426	88.5376	100.934	14.3972	28.28	33.0337	46.5138	13.3342	27.9185	169.132	103.078	70.6826	4.76453	14.8643	15.7056	26.1823	35.24	189.321	165.78	62.6234	4.30177	13.4129	11.0898	4.32126	11.7791	10.2857
OS	0	33	0	0	1	3	POAG(JOAG)	0.4	0.39794	13	-1	-1.75	-1.875	505		54.9415	15.4871	117.409	73.2103	7.56827	25.0294	45.855	115.698	14.9674	13.7858	56.364	75.2117	0.00323696	41.5123	106.541	87.7883	16.8945	12.5533	5.77494	99.8957	1.08196	1.43739	34.5029	18.9577	12.3381	9.45662	375.106	58.7853	1.80994	1.60998	0.181249	0.0952949	1.17563	5.0311
OS	1	69	0	0	1	3	NTG, Thin cornea(CCT 476/476)	1	0	19	0.25	-0.75	-0.125	476	22.56	31.5401	40.7501	9.25302	11.932	3.95852	0.00452632	4.04909	0.0127752	1.86451	14.6932	0.873268	0.539413	3.55302	4.04319	526.487	0.761442	6.65558	1.76105	241.008	0.849407	4.86593	4.34656	7.38481	21.1196	6.11537	0.195946	140.919	22.5674	215.976	30.2139	37.0772	38.3702	33.525	5.71517
OS	1	59	0	0	1	3	NTG	1	0	17	1.75	-0.25	1.625	535	22.15	19.9567	5.08842	6.06525	2.72804	9.08996	0.695762	0.316668	7.79153	7.7491	1.11964	10.175	29.9484	16.5114	4.66568	0.430391	8.89751	2.58178	0.0425325	38.9932	3.52333	73.6788	6.93055	335.114	277.736	0.238892	4.29636	12.0281	91.2126	50.3538	302.126	363.208	17.0325	48.8133	6.58013
OS	1	66	0	1	1	3	NTG	1	0	18	0.75	-0.75	0.375	563	24.1	89.6895	76.7838	173.89	62.867	17.0588	70.1936	10.8385	64.0197	36.9178	11.5712	38.6456	38.697	82.0822	61.1931	4.58252	78.7847	57.2184	87.5111	44.6148	118.608	56.062	4.62969	95.5398	189.111	55.1786	41.3285	116.819	350.35	117.432	217.971	19.2124	28.9266	17.1322	32.9446
OS	1	55	0	0	1	3	POAG	1	0	15	-0.5	-1	-1	542	24.14	55.5316	12.8113	65.9096	40.4588	4.62858	163.806	233.834	227.262	144.508	54.3925	15.3115	10.9038	254.671	676	724.17	417.278	111.29	20.6247	321.96	423.271	372.328	628.652	729	71.2559	176.75	9.50887	49.1851	361.999	540.296	117.609	17.1387	3.76245	0.682144	34.2603
OS	0	52	0	0	1	3	NTG	0.5	0.30103	19	-1	-0.5	-1.25	524	22.76	60.7175	158.463	189.525	181.809	1.39191	25.5924	10.1886	41.9967	241.105	33.2447	23.3024	3.56378	25	25	100	17.2786	364.097	13.2284	13.1998	34.1233	144	64	100	87.0963	8.62861	7.59217	54.479	50.1781	18.3461	0.724805	29.1871	4.48698	14.8255	35.9632
OS	0	68	0	0	1	3	NTG	1	0	10	3.25	-1.5	2.5			49	0	0	0	169	64	0	0	0	55.3859	50.226	4	196	0	0	0	0	1.20847	4	0	0	0	0	25.3507	0	0.0191839	5.98522	9.89526	3.72294	3.03644	9.3629	0.159277	1.00367	10.7737
OS	1	63	0	0	1	4	POAG	0.8	0.09691	16	0	0	0	574	22.21	0	0	0	0	46.3408	93.5442	39.9591	6.35965	19.1289	1.16049	9.33941	137.221	156.494	115.731	91.7519	120.88	133.205	129.029	283.727	144.491	9.92309	0.955461	60.5522	97.2365	35.1022	5.00113	196	491.958	516.092	520.829	31.6276	12.6239	35.909	250.709
OS	0	53	1	0	1	4	POAG	0.8	0.09691	21	-1	-0.5	-1.25	562		9.33982	22.4306	5.55185	0.0744118	17.8063	48.7804	15.9847	23.0633	48.9685	10.0029	16.2336	112.059	128.658	0.00564026	1.74075	59.6394	11.0727	3.58432	1.25248	14.9219	22.077	0	0	6.01838	77.8399	26.7587	62.4746	12.4689	0.436978	0.550766	1.36298	6.10041	7.21174	65.5586
OS	0	42	0	0	1	4	NTG, Myopia	0.5	0.30103	16	-1.25	-0.25	-1.375	551	24.97	0	2.09587	44.2105	121.595	0	0	0	0	198.102	333.954	0	0	0	0	0	0	228.775	29.4843	9	36	0	0	0	122.459	88.1729	13.0281	73.4843	21.9447	7.95283	10.3252	96.8422	3.7174	0.00612022	9.69556
OS	1	69	1	0	1	4	PXEG	0.63	0.200659	14	0.5	-0.5	0.25	506	23.11	0	0	10.9036	60.8768	0	0	0	0	94.0408	77.8945	0	0	0	0	0	0	110.56	6.14696	16	0	0	0	0	238.944	429.568	9.14451	0.0947739	31.166	14.321	1.29155	93.5519	29.9291	0.457397	16.5302
OS	0	66	0	1	1	4	NTG	0.8	0.09691	14	1.5	-1.5	0.75	604		281.703	263.354	535.402	416.665	261.192	90.9594	199.692	450.085	328.108	250.002	267.413	209.459	73.9139	344.689	569.749	443.175	192.608	99.3023	324.445	127.976	171.529	243.431	284.136	264.757	670.69	2.52888	289	9	0	0	48.6105	256.738	204.311	36.9171
OS	0	38	0	0	1	4	PSS, SOAG	1	0	13	-2.25	-2.25	-3.375	553	23.97	54.8222	43.3283	1	3.55908	29.9625	30.4361	80.6969	81	199.196	106.518	121	82.4802	79.4715	6.10623	16.1307	89.4379	121.313	243.679	0	1.16675	20.5864	42.0939	384.238	16.5877	128.283	40.7365	0	106.702	288.804	53.267	51.0065	4.67141	44.9008	12.9444
OS	1	45	0	0	1	4	POAG	1	0	15	-0.75	-0.25	-0.875	536	25.28	22.2428	67.2264	32.8343	93.7866	9.82003	32.711	3.12211	4.1398	147.287	264.416	0	0	0	0	0.00128321	16.5554	150.635	108.111	5.31211	15.6852	0	1.41228	121.937	434.566	256.273	96.7863	310.136	0.0451366	15.1941	0.163226	18.0266	8.5518	42.8937	43.7355
OS	0	40	0	0	1	4	POAG,Myopia	0.63	0.200659	13	-10.5	-0.75	-10.875	542	27.01	0	25	49	286.941	0	0	0	0	67.5497	1.11643	0	0	0	0	0	0	259.713	0.515292	0	0	0	0	0	124.166	0.0288181	5.46655	72.9546	24.4659	3.72601	6.82923	447.591	1.87928	9.09762	0.906921
OS	0	36	0	1	1	4	NTG, Myopia	0.63	0.200659	20	-0.25	-1.25	-0.875	550		45.2265	95.1014	41.9034	4.19198	108.037	234.636	184.297	158.496	170.041	13.2283	31.1281	234.506	311.32	158.968	88.0151	97.2737	226.099	63.3864	5.57832	32.0207	218.697	194.741	0	62.8931	1.51948	33.9575	99.7018	13.8819	73.1895	64.453	11.0194	14.3994	109.973	33.763
OS	0	78	0	0	1	4	PXEG	0.5	0.30103	13	-1.25	0	-1.25	575	24.51	0	2.36686	0	9.42531	0	0.451513	0	0	18.9893	91.0333	0	144	400	0	98.3522	8.84208	0.54537	10.5485	0	0.39319	0	17.8335	0.0758831	1.15904	62.8482	6.14563	120.895	3.81194	62.3757	8.31657	10.517	11.3021	10.4412	192.39
OS	0	62	1	1	1	4	POAG	0.4	0.39794	23	1.25	-1.25	0.625	525	23.22	265.34	247.238	216.263	195.584	239.544	0.41311	0.057528	69.2733	323.81	3.75623	180.677	1.62939	35.4698	12.7987	38.1912	52.9313	23.5859	47.7875	183.052	45.7353	1.27014	21.9084	18.3091	139.833	64.0811	0.99801	163.266	293.19	217.494	39.1688	18.8323	79.4475	6.37368	71.8917
OS	0	69	0	1	1	4	SOAG	0.8	0.09691	10	3.25	-5.5	0.5	545		2.22567	9.68917	0	8.95694	8.13766	49.958	15.2192	12.0575	70.2444	88.6422	0	17.4874	17.4269	22.4601	53.7715	87.3704	27.3968	70.4651	0	1.53697	25.738	53.3825	171.926	100.926	81.7795	123.072	2.014	84.7043	148.765	281.888	6.86245	34.7755	88.3004	21.9321
OS	0	71	0	1	1	4	POAG	0.5	0.30103	38	0	-0.5	-0.25	498	23.06	211.186	2.82769	0	0	2.252	46.7789	21.5028	5.78573	12.4026	187.731	529	227.694	310.981	418.311	1.85632	113.785	135.811	57.9424	0	0	343.858	52.3602	117.833	83.5548	188.32	203.89	0	76.2193	1.21937	115.593	314.909	286.984	309.507	266.923
OS	0	64	0	0	1	4	POAG, Myopia	1	0	14	-3.75	0	-3.75	557	25.6	0.469868	3.79297	0	0	0	0	0	0	0	0	0	0	0.807512	0	0	0.2678	4.22297	384.087	0	0	0	0	0	32.7114	0	84.2876	25	0	49	0	4.37097	10.107	8.45022	39.8835
OS	0	54	0	0	1	4	POAG	0.63	0.200659	9	-0.5	-1.25	-1.125	535	24.78	0	0	0	0	0	196	9	0	0	0	0	0	144	64	25	4	15.1704	1.84206	0	0	0	0	0	0.356003	0	271.426	0	0	0	0	0	132.893	2.07263	174.604
OS	1	77	0	1	1	4	POAG, R/O PXE glaucoma	0.32	0.49485	19	0.75	-2.25	-0.375	552	24.34	0	4	361	36	0	25	2.24063	64	289	361	0	0	7.94288	0	0	0	314.681	18.861	0	0	0	0	0	24.1899	79.7285	0.0671041	0	0	0	6.59702	39.1521	320.397	204.595	235.189
OD	1	62	0	1	1	1	Glaucoma suspect(more likely) : r/o Preperimetric POAG : Thick cornea	0.8	0.09691	17	-1.5	-1	-2	594	23.56	0.801367	14.1801	1.62361	0.885312	22.4985	6.95175	1.5957	1.41937	0.0883263	4.56357	13.3269	4.62295	1.82638	0.0183546	0.00805203	0.29109	2.92856	0.959057	14.3918	3.50305	1.35269	0.0488362	6.55447	2.06467	0.591885	1.38317	0.88264	2.66128	0.0987585	0.00304731	2.23422	0.0204407	0.292892	13.2182
OD	1	63	0	0	0	0	PACS	0.8	0.09691	10	2.25	-0.25	2.125	553	21.5	54.6881	52.9692	37.8429	53.3821	123.505	10.4401	21.9944	7.54627	29.3579	40.9996	19.6305	13.4297	13.9248	9.51722	0.464582	8.57454	8.23241	2.96331	49.5663	14.3046	12.8787	3.1158	15.6305	1.2809	4.94595	1.40698	127.813	13.6154	9.26007	23.4744	3.29986	2.58579	20.8084	2.04996
OD	0	59	0	1	0	0	Normal	1	0	16	0	-0.25	-0.125	514	25.05	70.5218	39.4931	9.48628	147.138	43.6899	24.3819	20.0162	10.484	7.62075	10.2366	57.8498	32.5842	24.544	12.6371	18.2631	25.8824	18.8087	80.8467	138.264	17.9697	7.01816	4.92854	13.9233	3.24154	1.47798	4.33676	43.4519	11.2646	5.87014	4.87224	1.89495	0.0237434	0.465524	13.7956
OD	1	57	0	1	1	1	GS	1	0	19	0.5	-0.25	0.375	518	24.16	28.5835	24.9987	153.246	46.0807	30.5769	25.3432	28.0296	46.6614	42.5207	92.6925	86.5313	20.0849	14.5934	21.0539	15.7096	27.9871	81.5133	7.6457	35.6169	32.1498	27.4177	7.51278	9.13239	11.691	22.4831	0.000177447	58.5903	23.8874	13.7084	0.51467	0.679164	28.7591	13.112	6.3295
OD	0	43	0	0	1	1	Glaucoma suspect	1	0	15	-1.25	0	-1.25	610	22.62	35.3823	34.9456	23.957	29.9527	25.4017	16.3649	5.90183	12.0571	8.43514	15.6614	30.5189	13.5261	28.4614	3.51514	1.46319	10.7956	0.532234	1.60404	42.3915	15.4732	10.0567	1.95048	2.10228	6.49209	1.96144	3.67231	60.981	4.38361	8.42619	1.49722	1.9669	9.96161	3.97274	6.32169
OD	1	27	0	0	0	0	Normal	1	0	12	-8	0	-8	530	27.19	33.0079	15.0844	9.34649	16.5161	7.10673	4.02757	23.0384	17.6136	24.5233	28.6531	21.4463	7.26156	1.29272	2.36419	0.224482	16.3862	26.3955	12.1232	5.65061	4.56119	5.45054	2.41745	5.22954	1.22705	5.64396	13.8412	15.2898	6.34062	5.64078	14.2549	3.18018	1.2643	16.0472	10.8954
OD	1	40	0	0	1	2	NTG, Myopia	1	0	19	-4.25	-0.5	-4.5	565	24.87	119.038	103.41	54.1541	81.0523	60.0964	10.0636	16.6069	10.7553	21.6221	26.3224	50.8652	54.2924	18.6051	13.2044	3.25315	7.08483	0.0404264	18.6625	65.9812	27.3509	34.1397	10.5892	8.21934	7.88822	1.78395	26.8831	27.9975	8.56203	39.0204	15.4573	1.56094	24.189	17.4369	9.37204
OD	0	63	0	0	1	1	Glaucoma suspect	1	0	17	3.25	-0.75	2.875	557	22.94	0.623532	0.543809	0.147477	1.32664	13.3777	3.86208	2.92577	0.0153615	0.0797703	0.107287	1.97639	0.15932	7.88175	3.74506	0.883056	0.248425	2.34109	0.00153453	4.94398	3.72576	1.05488	4.35769	0.708275	0.261444	0.0221346	0.418055	0.186315	0.83195	2.7525	4.39152	0.158588	0.0423399	10.7318	4.39308
OD	0	60	0	0	1	1	GS	1	0	11	1.5	-1.25	0.875	564	24.57	28.0377	26.4977	2.71775	6.23426	3.97367	5.96088	5.72803	0.290352	0.83042	2.48289	7.42511	0.0379156	0.109635	0.00581873	0.0321705	0.0785136	2.37189	0.508447	0.662629	3.79669	11.1523	0.662849	0.539974	1.92559	0.130419	3.55641	8.39052	1.9432	0.084415	8.26663	1.8465	0.586409	2.40315	0.135652
OD	1	58	0	0	1	1	GS	1	0	11	1	-0.25	0.875	552	22.76	21.7543	2.61312	20.0352	8.49437	11.8972	3.81063	16.3734	4.98404	9.9357	4.62671	10.9184	7.00256	3.01056	10.5123	0.355694	0.891385	0.704566	6.03337	9.45223	22.2722	4.41119	2.45244	3.51753	2.15696	0.247356	0.157648	7.57559	24.5727	14.5578	2.53594	2.94484	1.74058	7.57283	1.85689
OD	0	57	0	0	1	2	Early Glaucoma	1	0	13	-0.5	-1	-1	586	25.02	14.9719	9.07672	6.03061	10.5869	0.00704025	8.4763	3.08383	3.55468	2.58901	1.42622	7.47329	12.0939	7.96206	8.88588	0.0126321	0.264853	2.02398	0.0319744	2.39009	10.2761	1.18643	0.727607	0.445882	0.054449	3.13766	0.695625	1.99357	3.28253	2.29041	0.00789975	0.0498326	0.439822	0.0547191	0.917819
OD	0	33	0	0	0	0	Normal	1	0	17	-3.25	-0.5	-3.5	529	25.63	56.831	12.0623	50.1554	46.3154	30.2232	19.6659	28.0071	18.5401	3.24484	4.84701	19.5724	17.4741	41.6188	19.1336	11.4583	12.8555	12.1624	9.14983	29.9604	7.70518	5.47235	1.22031	15.0235	1.25614	0.39336	0.0129913	0.637535	3.26005	13.0603	6.86846	1.15004	2.62646	7.94227	3.48606
OD	0	44	0	0	1	2	Myopia, NTG	1	0	7	-2.75	-1.5	-3.5	531	24.93	71.6573	49.2188	65.1136	41.0455	56.5232	9.6753	20.9461	18.0231	4.74181	27.5908	19.5249	36.8419	16.159	10.2713	14.687	0.214194	11.5384	10.4054	14.4796	14.8386	22.7553	6.57177	1.90416	3.12962	3.37599	5.79732	5.52048	13.9193	11.8181	3.12899	10.3388	5.66166	6.96544	17.4844
OD	1	43	0	0	0	0	Normal	0.63	0.200659	14	-1.25	0	-1.25	492	24.37	127.689	79.2613	31.9059	43.5405	69.5893	32.5955	33.1296	5.97171	32.2891	83.0725	55.446	43.1742	27.0742	14.7751	14.9328	14.3278	16.2962	38.4752	70.0743	33.1044	6.01039	7.89675	28.7825	12.9552	6.89461	21.1843	122.555	13.5169	0.0766923	7.28985	28.2009	21.0014	21.8606	19.084
OD	0	40	0	0	0	0	Myopia	0.8	0.09691	15	-0.75	-0.5	-1	491	26.62	89.718	34.3642	5.40287	14.6766	64.1265	19.8339	26.677	4.47572	15.873	10.6296	38.223	20.5081	20.0751	6.49475	0.685191	7.13027	2.08336	0.00152797	4.06591	10.5669	3.85825	1.20266	1.38333	0.420382	2.84315	9.01157	7.80503	0.00589463	0.252281	0.458936	0.286927	0.000817236	16.5347	0.787912
OD	0	68	0	0	1	2	NTG	1	0	10	2.25	-1.5	1.5			30.1511	17.237	12.1302	8.3178	0.786595	0.824968	3.81115	5.86915	4.518	1.44434	4.61963	15.65	4.07061	5.28469	105.672	0.177094	0.0280012	3.35954	7.21778	10.8676	7.14704	0.354594	0.1762	1.68955	4.0753	4.63324	0.0572425	0.533529	0.738729	0.0047337	2.57106	0.614447	5.32864	0.0626307
OD	0	39	0	0	1	2	Angle recession glaucoma	0.8	0.09691	18	-0.75	-1.5	-1.5	594	24.36	113.656	98.5148	99.5326	101.153	30.2499	20.6732	12.4891	22.1551	19.0315	50.3669	67.8095	11.844	8.50225	1.18131	8.90042	5.76954	8.52523	8.74762	41.2436	22.1845	8.95224	5.4149	6.90459	0.81616	3.97322	6.72267	131.649	26.0865	3.34698	7.08422	4.56007	3.33389	13.8998	14.0257
OD	1	24	0	0	0	0	Normal	1	0	15	-7.5	0	-7.5	561		12.7829	13.6301	16.4396	24.0532	30.9815	6.69973	5.63371	2.22773	18.4186	24.3505	28.8352	1.19392	19.6516	6.74264	6.20573	10.8169	16.645	8.05171	4.67264	14.2629	7.56945	2.29955	1.78856	0.830956	12.0872	0.766704	5.33529	6.17695	10.2719	6.64312	7.94844	1.59281	8.79108	7.16197
OD	1	31	0	0	1	2	NTG(perimetric stage), High myopia	0.63	0.200659	12	-8.25	0	-8.25	540	27.98	26.7764	29.4477	46.1768	52.863	7.10721	6.1936	11.0948	7.85574	19.3483	27.4876	32.086	12.1395	10.929	1.01061	5.44667	18.5503	28.5074	7.39167	32.3379	27.8842	15.0813	1.47101	1.44406	10.8222	1.1817	23.2797	7.75885	1.05115	3.13924	0.734927	1.50797	0.0138885	1.94844	18.0997
OD	1	57	1	1	1	2	NTG, Myopia	1	0	18	-2	-2.25	-3.125	551	23.16	13.3697	7.41493	2.07842	0.44315	22.9663	15.1516	2.79894	6.62037	3.38338	14.1488	35.0183	33.7772	18.8468	6.90291	5.79567	5.29889	0.711856	2.02885	0.862589	0.794175	14.8371	5.26734	17.8141	20.3472	0.215576	0.253088	24.5335	76.7558	19.588	20.3756	17.7353	21.7129	31.9837	5.46337
OD	1	43	0	1	1	2	NTG, Myopia	1	0	15	-2.75	0	-2.75	554	24	6.30009	9.62751	9.58295	21.2913	40.1483	4.36007	7.44893	0.690145	6.54438	33.3025	39.6351	5.98131	12.1812	7.63855	2.64456	3.31214	1.1646	4.26992	0.236773	6.72349	1.53293	6.11108	8.92849	4.02333	1.83909	5.18119	147.918	11.4681	2.99969	2.30508	2.46912	5.29635	20.4596	5.11204
OD	0	42	0	0	1	2	POAG	1	0	18	-4.5	-0.5	-4.75	525	25.7	25.5006	16.8211	30.0742	23.6341	40.2441	9.8397	14.9356	10.4742	9.72993	8.39379	0.0223588	14.9485	8.92733	3.40576	1.19183	10.0214	3.68285	5.82841	0.700033	2.4877	2.05458	4.8355	1.10987	0.795821	8.27835	0.145735	0.107737	3.05926	1.26031	1.94755	2.61865	7.73545	15.4318	2.55281
OD	0	59	0	0	0	0	Normal	1	0	9	-2.75	-0.25	-2.875	502	24.95	1.78343	0.180501	12.0997	0.209712	6.79541	0.502248	5.88776	0.0652465	9.24881	0.672209	7.26234	4.73331	6.31572	3.7523	11.606	4.27246	2.63196	6.43577	21.9696	10.0272	0.218705	0.358153	6.73865	5.64097	3.45504	2.11493	17.2295	0.0205128	0.359696	0.274173	6.81547	2.74858	0.587956	4.74771
OD	1	58	0	0	0	0	Normal	1	0	12	-1.5	-0.75	-1.875	531	24.72	19.0517	19.6164	3.61019	7.81438	5.58	2.26182	5.05348	1.97865	4.80673	3.41596	16.9517	3.84978	5.36214	0.217741	0.276336	0.712748	9.08965	11.2649	0.762111	0.278311	2.67973	0.291512	0.082537	0.00523805	2.01508	1.32885	0.810226	5.47314	0.0156632	2.44346	3.26217	1.53664	0.0155778	0.233589
OD	1	36	0	0	1	1	Ocular Hypertension	1	0	25	-0.25	0	-0.25	578	22.6	60.2812	31.5863	25.116	8.6233	20.4314	16.544	24.5528	9.11642	1.92986	8.90778	39.4626	8.19446	9.04059	14.5244	3.49051	11.0128	3.97051	7.15458	19.5428	12.1457	9.01472	2.35007	11.4347	0.10228	0.00176206	2.81423	11.4012	16.7047	8.6208	1.43971	0.532401	7.99373	16.8384	0.0563054
OD	1	64	0	0	0	0	Normal	1	0	15	0.75	-0.5	0.5	534	22.85	1.66643	2.71115	0.416727	2.46247	0.000441076	0.638992	3.47655	2.77568	1.36115	4.93994	11.3538	0.0501619	2.86644	0.837356	8.85967	4.84046	7.68909	2.7932	8.90449	0.918049	0.00789839	3.2552	0.668034	10.988	0.287907	0.304256	1.9771	0.267244	0.0954162	3.83288	3.60498	10.4211	6.21662	2.86629
OD	1	46	0	0	1	1	OHTN, Myopia	1	0	25	-5.75	-0.5	-6	617		47.8398	24.8065	41.6054	18.8983	3.53942	26.6293	24.281	25.6513	23.7605	30.5117	31.1185	13.3065	25.3116	10.106	10.6822	15.2841	14.0355	18.1278	19.2581	26.0582	19.1244	11.7645	18.1632	8.13399	10.1544	3.10214	75.5716	8.89029	8.77629	11.6245	13.6757	9.59592	21.3857	1.57803
OD	0	73	1	1	1	2	POAG	0.8	0.09691	16	2	-1.5	1.25	531	23.52	34.4672	17.26	12.5372	4.84831	34.4238	39.9865	16.121	16.2954	32.8474	2.82484	19.4365	35.4056	46.3581	19.4953	11.5009	26.6424	13.3222	21.917	22.1608	36.6532	24.287	12.8268	14.2599	22.2224	7.45533	5.88227	34.5346	49.2552	44.2725	1.67229	3.13628	0.0614185	3.46624	11.3299
OD	0	40	0	0	1	2	PSS, Glaucoma	1	0	12	-2.25	-0.25	-2.375			49.6321	25.0257	7.46826	31.769	36.2663	10.615	9.41433	27.9233	8.61542	6.82526	43.6504	13.9089	16.6973	26.9127	19.5118	8.06472	3.13125	1.59648	5.6411	1.31089	11.5618	28.6549	17.4439	14.4045	16.9384	7.33316	0.153476	3.80871	15.1397	19.175	7.36007	26.3296	12.3795	4.45223
OD	0	53	0	0	0	0	Posner Schlossman syndrome	0.8	0.09691	17	1	-0.75	0.625	591	22.72	68.4841	33.5175	30.4954	7.13228	40.0351	35.3426	18.1179	10.9726	7.69855	4.28706	20.4805	10.2188	4.07779	0.166745	0.00102556	0.954058	0.0338153	1.51529	31.676	5.58664	0.228155	0.024066	0.0119041	0.0187092	0.509647	0.388359	34.0531	0.8276	0.824293	0.141371	2.93273	0.278516	13.0187	3.19497
OD	1	75	1	1	0	0	Myopia	0.25	0.60206	19	-2	-1.5	-2.75	574	25.41	7.60553	0.49099	10.7543	18.382	11.5813	8.09237	0.867695	1.24098	1.975	12.741	9.39405	2.1595	2.98287	2.34365	0.493591	0.144205	1.5209	0.78171	3.60039	1.84564	8.59	0.184818	2.40907	2.36694	0.0701458	1.07781	11.3841	0.732623	0.0073882	0.00717984	0.30878	4.52099	0.27639	0.585644
OD	1	41	0	0	0	0	Myopia	1	0	20	-7	-1	-7.5	535	25.82	32.5163	14.6021	26.9648	26.7693	58.6045	6.12206	11.2622	19.8882	16.6892	34.3672	18.7769	8.97266	5.15204	1.61349	1.839	10.3038	24.3465	14.302	16.6372	32.0561	21.4233	5.03723	4.99588	6.79641	1.59214	3.25397	17.488	16.8608	3.81796	10.7183	2.36812	9.31212	2.77951	4.87053
OD	0	69	0	0	1	2	NTG(perimetric stage)	1	0	13	3.25	-0.75	2.875	553	22.8	43.8043	58.8286	68.9737	28.5802	63.8393	14.2176	15.6687	0.28779	8.58704	15.1636	73.6691	7.06283	18.0559	11.2981	0.160751	15.3302	2.38685	13.8638	34.3167	18.2319	2.00728	3.1094	5.06576	0.343629	0.476098	4.69693	65.2118	7.33378	1.66284	1.31469	3.03992	5.87496	0.589947	0.100766
OD	1	54	0	0	1	2	NTG	1	0	12	-1.75	-1.5	-2.5	545	24.41	10.4793	1.1926	3.97233	23.9758	8.19482	26.0079	48.5839	0.050185	0.158295	35.2689	136.332	28.2615	18.2853	52.6003	26.3842	28.861	5.64449	32.1356	73.9236	88.1285	66.3129	12.4584	84.6277	60.2032	18.1868	22.2159	45.635	32.4178	10.8829	0.222408	2.86521	9.70776	19.1906	17.2415
OD	0	45	0	0	1	2	OHT (r/o preperimetric POAG) - 녹내장 같음	1	0	18	-2	-0.75	-2.375	574	26.35	59.2034	12.3112	86.2685	41.1134	26.9094	12.4781	13.886	1.13234	5.62785	10.9986	6.98668	25.8835	5.42885	17.452	12.3474	17.0416	16.4211	33.5894	11.2838	34.263	30.6485	9.43463	27.4192	10.5291	0.813563	13.7739	3.88221	13.8936	12.0917	3.30036	10.1869	7.39555	4.84271	24.2066
OD	1	19	0	0	0	0	Myopia, Glaucoma suspect	1	0	19	-1.75	-1.25	-2.375	601	24.73	4.1394	2.63901	0.723026	12.8992	2.01968	1.85997	0.341082	0.489128	6.20103	2.9508	11.9729	6.97243	0.748287	4.8812	5.28647	2.38143	6.78099	0.00685046	3.09802	1.25466	1.0836	0.0106674	0.0553473	0.344759	2.78771	3.61853	7.30077	0.189575	3.75345	1.53724	0.628406	0.242696	3.34142	0.714801
OD	0	23	0	0	0	0	High myopia(CCT 574/569)	1	0	19	-6	-1.75	-6.875	574	27.06	15.1384	0.479088	18.8785	6.60747	2.14071	12.5241	0.397974	2.25954	0.912509	0.0441477	10.4446	10.3732	0.817687	2.06026	0.469405	1.55026	21.2993	0.609482	11.3867	1.34533	0.00188437	0.00826844	1.396	0.00873051	0.0263618	3.58756	11.2603	0.150811	0.88283	0.462629	0.47554	0.174832	12.0384	32.5144
OD	0	37	0	0	1	2	Perimetric conversion	1	0	14	-5	-1.5	-5.75	554		15.3866	9.52297	19.2402	11.8881	28.6205	1.75567	4.33878	4.72648	0.137729	14.9832	0.314983	8.50863	6.14915	4.74598	39.6805	4.7969	0.5542	6.73795	0.496474	15.9634	20.7651	16.1878	56.8133	20.3959	18.2171	1.54324	16.7704	9.18903	10.0527	1.72803	7.36658	3.55799	2.1052	1.88383
OD	0	35	0	0	0	0	PSS, Mon syndrome	1	0	22	-1	-0.75	-1.375	506	25.43	16.9799	3.88892	6.55593	7.70746	0.777322	0.0511216	0.852088	0.564668	0.717277	2.22652	8.06856	0.0108979	0.110723	0.0309755	6.2446	0.0111736	1.28043	2.78151	0.0679497	6.07263	0.350228	3.08472	5.82752	1.93445	2.45118	1.47386	0.907397	2.64894	1.69819	8.22731	9.22743	1.57343	18.0879	1.48481
OD	1	64	0	0	1	2	NTG	1	0	16	0.75	-0.25	0.625	548	24.31	123.436	85.5792	85.5189	74.7069	60.4501	25.9503	10.2034	14.1036	17.7695	34.5477	28.7297	22.0461	28.7266	8.99776	1.86647	0.00395408	3.50464	9.96124	44.8387	18.9803	18.7462	16.0848	24.2198	9.00161	3.2044	19.5983	32.7298	19.7846	19.7775	6.38081	11.4779	7.86759	1.26806	6.54785
OD	0	66	0	0	1	1	GS, OHT	0.63	0.200659	17	-0.75	-1.5	-1.5	541	23.18	1.26575	5.47905	15.0158	3.49232	17.5141	7.54477e-05	0.00102752	1.06137	2.68134	0.522136	34.6425	1.65165	2.62255	4.49904	0.00379312	1.93253	1.47043	4.58576	12.2745	5.79081	0.318024	0.0252714	1.36134	0.779291	0.0367138	0.892372	11.1905	8.34149	0.151637	3.03527	0.0632739	0.217876	6.48841	8.89081
OD	0	63	0	0	1	1	GS	1	0	15	-4.5	-1.25	-5.125		25.08	20.4575	8.10013	42.3839	52.1799	14.0247	0.50858	0.141062	0.0518974	6.42458	3.32161	5.81449	0.0445156	0.0403244	8.43133	6.92104	0.185045	0.00293198	3.92155	2.24976	4.26135	0.0606157	3.99209	1.78531	19.0409	3.36011	0.946402	9.79386	0.000405223	0.0841736	4.42677	0.777009	5.1286	3.69723	4.36541
OD	1	70	0	1	0	0	Psuedoexfoliation syndrome	1	0	15	0	-0.5	-0.25	492	22.9	33.6061	8.39643	1.239	0.0296815	0.752262	3.85731	3.58713	10.873	0.00351077	3.62163	0.00103732	2.27246	0.645568	0.114228	0.814871	1.11968	0.060353	2.99149	0.29862	0.20033	1.43434	0.760377	3.93254	7.23127	0.046171	31.169	1.19133	3.48118	3.22114	0.027369	16.9729	12.6197	0.496573	1.4479
OD	0	58	0	0	1	2	POAG, Myopia	1	0	21	-3	-0.75	-3.375	573	26.28	31.8119	38.7435	11.9172	18.4083	34.5153	2.87422	29.3664	12.1217	10.1588	3.45211	17.1654	35.0074	36.2559	36.6579	29.7899	28.159	8.76005	14.805	0.209574	6.72438	14.4912	17.8712	47.9632	33.8286	65.599	4.47236	14.8608	0.770342	7.98302	8.44865	11.1483	13.7835	15.9556	1.36303
OD	0	69	0	1	1	1	OHTN	0.63	0.200659	17	-0.75	-0.75	-1.125	528	25.03	284.985	32.1149	284.324	272.686	12.0436	14.5689	10.187	25.1188	23.664	31.233	7.28371	12.7618	0.931859	1.31439	6.18642	9.79416	19.2112	42.6433	51.2726	40.517	34.4679	12.3341	3.07126	1.24824	22.0824	1.5658	20.496	42.3249	17.949	18.4034	0.421058	17.7416	11.6252	32.8746
OD	0	35	0	0	1	1	GS	1	0	13	-2.75	-0.75	-3.125	589	25.19	3.64115	10.3036	19.3333	0.881444	7.99515	0.839819	0.513522	0.018443	0.804659	0.360841	0.484139	6.41036	1.79793	0.968337	9.76143	0.0825896	14.8773	0.00734237	27.134	20.4903	1.06959	1.16895	0.0229617	5.02111	4.14986	3.87149	1.04836	57.3679	0.174947	1.99144	9.11271	6.43749	0.0244797	2.17225
OD	1	52	1	0	1	1	Ocular Hypertension	1	0	14	-5	-1	-5.5	581	23.78	0.687024	0.113383	1.06212	9.86386	0.283812	2.36603	2.2528	20.0119	1.25795	1.00662	19.0321	3.98783	2.00699	8.73792	3.69849	16.795	13.4431	0.326097	4.07187	1.02532	5.66826	1.472	0.664512	1.38267	0.22218	2.0322	20.6764	0.424652	9.61146	1.83486	0.211222	5.01635	4.13681	0.177237
OD	1	75	0	0	1	1	GS	0.8	0.09691	15	0.5	-0.5	0.25	548	23.94	26.6237	37.0705	8.49299	29.1593	49.4087	12.6064	13.2643	3.86647	7.24145	6.86659	46.5098	27.3192	20.212	17.0591	6.24262	21.9297	2.17819	1.14206	30.3046	18.0941	3.92118	0.321408	2.72243	10.6029	5.6652	0.12609	9.93962	0.279267	2.32163	0.426733	7.1135	10.4206	11.1513	0.752769
OD	0	37	0	0	1	1	R/O OHTN	1	0	21	-0.25	0	-0.25			68.4438	48.7664	35.0907	83.0741	46.3564	8.60383	7.64169	7.63406	13.8429	19.8861	52.4543	30.8925	31.8097	16.6183	5.44508	23.7287	18.5639	3.09857	5.28689	4.11622	6.08542	7.41926	6.02204	0.294184	1.02633	0.0357726	3.24317	1.07626	3.97242	0.556622	0.00279643	1.93057	0.842103	2.63869
OD	1	59	0	0	1	1	Glaucoma suspect(Previous disc hemorrhage)	0.8	0.09691	15	-0.75	-0.5	-1	543	24.36	6.23528	11.9802	4.65293	1.72916	11.0118	0.012374	4.97936	6.6173	1.50769	0.259917	9.72836	1.4198	0.345232	0.947671	1.37118	0.12093	0.154408	2.64087	35.9132	16.4653	4.72038	0.096533	0.213534	2.7529	0.940148	0.0047316	8.86304	0.603777	1.39391	0.100846	1.01639	3.25335	5.36571	0.268677
OD	0	34	0	0	1	2	NTG	1	0	11	-0.75	-0.5	-1	590	27.46	31.9051	34.8711	20.69	16.6218	90.4953	68.5266	68.6317	20.1234	26.9023	75.3062	78.469	41.5557	57.4916	29.0151	33.6008	45.4045	70.9477	46.4046	17.9747	51.9944	11.0038	39.3273	57.4431	75.6981	56.9726	140.629	21.2643	0.684465	0.259758	85.1742	32.8262	24.948	48.9613	283.826
OD	0	49	0	0	0	0	Myopia	1	0	17	-4.25	-0.75	-4.625	584	25.79	10.4767	20.1328	14.1668	1.89618	25.1214	7.79201	2.70043	2.51731	0.79546	10.46	18.5321	7.2152	8.99531	3.15153	0.363274	0.0627138	0.0599637	2.51112	6.77179	5.51201	8.48968	2.39664	9.78461	2.48184	0.553059	2.19421	10.8493	2.08705	0.138363	0.0717809	5.48606	1.43087	2.89244	2.32101
OD	0	38	0	0	1	2	OHTN(Preperimetric glaucoma)	1	0	16	-2.5	-1.5	-3.25	557	23.98	1.37854	0.00776908	0.469292	1.60298	3.11246	0.544361	1.40392	0.109202	0.208754	3.06161	2.37354	3.41338	4.85517	0.606154	41.994	8.8289	0.761195	0.123113	1.18737	0.0736468	0.130692	0.113025	2.88322	3.03753	2.9101	13.5561	0.190506	1.98137	0.851257	0.76293	0.263792	0.747153	0.420345	4.00693
OD	1	38	0	0	1	2	NTG	1	0	18	-1.5	-0.5	-1.75	531	24.06	74.1569	56.8114	30.1162	51.4251	90.0084	31.0729	17.4441	13.3841	11.5559	10.7999	58.1002	27.5803	45.0729	24.2426	50.0938	29.7864	17.3701	19.6984	18.7246	32.5474	14.2893	14.1571	18.8103	10.2562	4.77316	3.02627	0.0598312	3.42636	10.9565	7.98499	13.4096	37.4693	35.7295	10.5749
OD	1	71	0	1	1	1	GS	0.63	0.200659	16	1.75	-2.5	0.5			1.3866	0.756172	0.191131	0.00235762	4.24371	0.18963	0.264629	0.114793	0.220441	6.61475	0.508121	1.51124	0.492148	0.0189695	0.636735	2.04447	5.24409	17.0764	0.191199	1.30087	0.0666405	0.609753	5.73331	1.28437	1.08474	15.9993	8.4506	2.03414	12.8391	1.79523	2.00904	8.99732	11.143	3.25182
OD	0	44	0	0	0	0	Myopia	1	0	17	-2.75	-0.75	-3.125	567	25.56	45.3592	14.339	13.6275	13.4659	17.6626	13.4652	1.64438	2.9011e-06	7.0153	9.41341	18.6592	19.5837	14.383	6.22601	1.36405	1.11508	2.53301	10.4422	18.4975	4.20364	12.7906	5.11619	8.14445	1.13071	0.202755	0.0456919	44.6404	2.30829	2.62715	6.62667	7.24346	2.3493	4.44323	14.5799
OD	1	18	0	0	0	0	High myopia	0.4	0.39794	15	-8.25	-1	-8.75	522	28.18	30.8964	16.3787	16.1489	0.182787	17.2315	10.3674	15.4999	1.70093	0.740812	0.644288	25.3027	16.1115	25.2206	9.28387	10.6334	0.995888	0.0107202	0.466904	20.6659	31.3847	17.9472	5.55951	17.3423	10.4887	0.505486	29.5635	23.9266	26.7658	18.7478	13.2855	20.7576	15.1914	18.7756	1.44174
OD	0	60	0	0	1	2	NTG	1	0	16	-2	-0.25	-2.125	528	23	10.844	12.0941	3.09088	0.234676	4.04918	1.48732	3.90712	8.53037	1.18249	0.041889	0.251465	0.863482	2.24792	0.390525	1.75024	1.85257	1.43998	0.620016	0.403015	0.226302	2.89871	0.0963458	7.54667	6.3473	0.236561	0.0309245	0.0191934	0.0242974	3.69268	0.807001	4.588	7.70943	1.20121	0.0209158
OD	1	73	0	1	0	0	PAC	0.8	0.09691	25	1.5	0	1.5	549	23.14	0.958736	14.6321	20.9937	0.00586158	1.81137	1.23386	1.0226	0.185334	1.16488	4.90125	0.113367	0.989564	0.798317	4.29308	0.0122086	0.638757	4.28482	5.97886	0.0462095	0.00662595	0.0732787	3.67637	0.835604	1.27736	0.970189	1.82606	0.0004752	2.12949	0.134391	5.9759	2.11176	1.10495	0.00276264	0.0899812
OD	1	41	0	0	1	1	GS, Myopia	1	0	14	-6.5	-0.5	-6.75	581	25.52	155.358	58.4544	39.157	64.4315	79.5929	25.4032	12.6412	1.56298	0.299934	3.98176	79.4015	12.4056	10.6846	0.0755178	1.47366	1.74551	4.41279	1.93236	10.7719	14.0511	0.683244	0.6578	0.113946	3.38726	1.03618	10.3565	10.5022	0.511602	0.362631	0.20018	0.141043	3.40942	0.122267	3.64441
OD	1	37	0	0	1	2	NTG, Myopia	1	0	13	-0.5	-0.25	-0.625	488	24.22	223.885	77.9959	297.449	312.8	5.64567	26.163	136.429	117.84	170.148	162.75	166.915	33.9309	40.0198	82.8028	237.642	260.88	94.4584	79.9989	163.997	61.0579	21.396	47.242	679.356	320.37	796.836	47.0475	78.4215	119.551	106.026	110.034	73.4237	110.76	114.49	77.5489
OD	1	69	1	0	1	2	NTG	0.8	0.09691	9	0.75	-0.5	0.5	499	23.08	16.5361	5.72449	4.45801	1.64996	27.2675	4.95423	0.200407	10.5736	38.7682	5.83891	20.9206	0.645767	0.486278	2.00401	0.00585633	14.2165	7.0092	4.20511	2.68626	0.719061	0.007707	0.0174144	5.72282	6.76707	3.20128	0.0756531	16.0539	11.9596	2.81515	0.0938005	6.77014	8.54657	4.84612	1.30447
OD	0	67	1	1	1	1	Large disc large cup	0.8	0.09691	15	1	-1.25	0.375	599	23.25	3.15987	2.39279	0.99668	0.108402	6.22939	0.211303	0.884961	0.0849934	0.000229467	1.41288	18.0718	3.36785	9.36809	5.9297	1.66926	1.51668	0.15631	7.61529	1.31236	1.99641	0.101513	4.23731	3.09194	0.934154	10.2252	2.57448	0.832211	0.424105	2.97316	0.0362322	1.50955	0.869906	14.2659	1.61763
OD	0	53	0	0	0	0	Normal	1	0	13	-0.75	0	-0.75	541	23.77	3.88647	5.25086	10.7723	10.2761	0.011214	0.00708384	1.43403	4.15494	11.043	5.77728	0.0613344	0.990968	0.339265	0.0569635	1.08244	3.36672	0.43129	1.152	1.71185	1.70121	6.49364	12.7475	0.19022	0.00180832	0.0123566	0.058688	3.1391	0.800893	5.21765	6.53361	2.26684	4.93967	8.99537	0.838435
OD	1	52	0	0	1	2	POAG	1	0	10	-2.5	-1	-3	561	23.42	0.355849	0.180325	5.08347	8.15249	0.203066	0.224212	0.504941	2.47747	0.0287659	36.5837	0.01678	0.873333	0.0470679	0.0222073	2.5609	1.05035	4.78358	12.2144	3.68354	2.40349	2.27864	1.64282	3.26141	1.97853	3.34415	0.0431951	35.9938	1.20149	1.29971	0.725285	0.188568	0.00105224	11.9128	0.00505768
OD	0	48	0	1	1	2	R/O NTG	1	0	15	-2.75	-1.25	-3.375	570	24.77	3.96109	0.842344	5.9278	0.0284273	0.98589	1.84866	12.4884	0.0163002	14.3014	6.20549	4.69265	13.8056	1.95016	5.40421	6.29783	8.08196	19.3072	9.48784	0.30331	0.523984	8.51252	6.58117	13.3808	1.35578	56.2845	27.6807	0.0272146	4.98011	19.6988	3.19285	14.1313	10.556	18.3245	26.482
OD	0	29	0	0	1	2	POAG	1	0	18	-4	-0.75	-4.375	553	24.79	374.68	228.853	148.169	245.38	107.852	97.2939	69.2471	40.7746	84.3754	68.8722	34.8461	21.5361	21.221	93.5235	46.9807	45.7394	123.009	37.5831	271.078	91.1456	201.23	54.3531	27.495	35.1289	74.657	23.0406	32.1708	37.1146	70.8083	50.8246	23.2287	39.8068	34.1869	54.268
OD	0	60	0	1	0	0	Normal	1	0	12	-0.75	-0.5	-1	608	23.15	7.89371	16.2028	13.0034	16.4969	16.1486	0.318024	2.84333	8.08664	6.42438	12.1782	35.1073	11.9154	12.1717	1.08298	5.61182	2.28049	11.7399	8.82986	76.8582	6.0089	9.18985	5.83813	7.02804	11.3562	1.48311	17.3324	30.918	22.1031	13.8097	2.52728	3.06307	10.9106	12.1279	4.07892
OD	0	49	0	0	1	2	POAG, Preperimetric stage	0.63	0.200659	18	-1.25	-0.25	-1.375	576	23.3	0.161828	3.34049	0.0892196	9.79767	15.3181	14.8524	0.929183	9.73649	0.941161	0.130097	0.0392554	1.21687	0.544262	0.432762	0.540299	0.926446	0.000582435	2.17284	0.0730868	2.72674	0.19638	0.248589	0.0228278	0.0149753	0.0760218	1.87466	6.81691	6.17234	0.650112	0.0275112	1.39327	9.67559	10.355	3.96462
OD	0	55	0	0	1	2	NTG	0.8	0.09691	12	-0.5	-0.5	-0.75	545	24.19	29.6503	7.27072	38.4489	13.8902	104.044	19.9317	12.4339	11.2395	0.180485	0.177103	116.147	114.2	80.3622	8.89294	633.639	9.47081	13.9519	0.00397522	238.54	147.826	104.811	1.12467	2.81561	6.04649	599.984	4.76403	2.43694	1.79287	3.58452	0.576757	7.92319	3.85642	7.18238	13.7225
OD	1	44	0	0	1	2	Perimetric NTG, Myopia	0.8	0.09691	17	-6.25	-0.75	-6.625	548	25.45	7.10498	32.3439	0.128026	3.8893	65.4197	43.1389	17.0521	18.1732	51.4159	79.5197	60.754	10.2964	19.027	10.9913	1.83898	3.48441	10.151	13.6887	6.58449	11.425	11.4891	3.19879	1.78779	2.70638	4.40404	7.36163	10.0191	8.48376	1.54425	12.226	5.83299	9.40438	12.6955	2.11697
OD	1	64	0	0	0	0	Senile cataract, Glaucoma suspect	0.8	0.09691	18	0.75	-0.25	0.625	540	20.52	2.01877	0.285892	0.743369	1.21833	2.14794	2.34254	0.196674	0.426297	0.0159119	7.85197	4.70189	0.0175597	2.10515	0.276124	0.0779428	0.000801284	16.1017	6.98198	15.5462	2.89532	0.606002	12.3586	2.19631	0.00484271	1.92914	0.00837003	3.33403	4.63033	4.49265	6.52912	3.96844	5.98876	2.81595	0.065343
OD	0	37	0	0	1	2	POAG, Myopia	1	0	18	-3	-0.25	-3.125	529	27.39	69.938	32.7087	34.732	38.5416	18.0483	19.2239	18.2962	19.8389	63.9741	78.2333	59.5473	45.4122	38.2232	10.9728	14.8245	13.3536	48.2649	4.13117	47.7489	28.8073	37.2547	33.8317	14.7833	26.7544	71.6953	14.9041	275.692	91.2117	123.564	60.5477	15.5265	10.2712	37.8861	13.7314
OD	0	27	0	0	1	2	NTG, Myopia	0.8	0.09691	14	-6.75	-0.25	-6.875	612	26.64	11.2785	2.51384	4.50429	12.6739	13.2861	4.35301	10.0961	11.5368	16.9694	36.9984	2.71117	1.11824	8.81018	0.148751	0.534887	9.2256	23.9624	11.938	2.48444	4.68499	0.259243	0.0606307	0.88225	2.9869	12.6814	2.18957	2.35189	6.75967	0.621726	4.71482e-09	0.00647006	1.95492	15.6321	0.159288
OD	0	41	0	0	1	2	NTG, Myopia	0.8	0.09691	13	-3	-0.5	-3.25	550	25.17	39.1316	33.609	14.5629	8.08847	31.847	18.8653	17.6452	20.1373	32.1804	30.9418	21.9851	25.4628	56.3135	44.445	24.0899	36.3514	28.2831	29.1232	40.175	41.0965	20.4073	25.7856	24.757	49.7707	59.9555	26.2181	5.11218	27.4204	15.3465	44.461	273.173	24.2523	60.37	21.3661
OD	1	35	0	0	1	2	Myopia, NTG	0.8	0.09691	16	-4.75	0	-4.75	548	25.88	13.8106	5.43003	0.144086	2.2754	64.8033	5.23676	6.40003	8.64199	0.132613	9.2569	16.506	2.01202	5.71559	74.7945	0.486323	0.522684	0.0974632	0.262618	220.534	0.105813	0.919816	1.23695	5.87772	1.61829	0.0567352	1.35011	17.9481	9.67583	6.35655	2.89397	1.20937	3.01668	9.29709	0.0500628
OD	0	34	0	0	1	1	GS	1	0	23	-6.75	-1	-7.25	518	28.67	3.23361	32.5767	16.0844	4.77567	23.0846	15.3408	10.4595	0.751568	2.08342	9.94693	49.0458	18.4717	6.49852	0.00431857	2.36861	0.330334	1.03415	0.500889	476.216	25.6036	4.51792	2.23408	1.46547	0.158689	0.174433	0.953905	14.3956	9.73801	15.7732	0.674788	0.555805	2.55529	2.11889	0.421323
OD	1	40	0	0	1	2	NTG	1	0	17	-0.25	-0.75	-0.625	555	23.53	27.1667	40.4363	0.0165073	19.0806	32.6786	29.9814	16.6583	10.7485	0.581512	8.10196	5.29775	16.5389	50.7449	12.6674	16.2805	19.7185	3.60709	0.00433261	0.658465	10.7371	9.39928	3.0853	9.56081	0.479486	1.5773	1.00121	0.000110249	1.87702	0.711206	0.38303	1.17526	10.8247	0.896514	0.0399423
OD	1	64	0	1	1	1	OHT	1	0	20	1.75	-2.25	0.625	556	22.84	0.737601	12.1502	21.9551	23.395	3.90412	1.94555	14.2175	14.2208	13.8171	14.2384	5.45984	5.72418	8.28414	7.05928	3.9753	1.88877	0.0707097	7.20893	14.4886	35.6505	9.07984	4.37842	26.5417	0.0214002	0.000338357	0.69774	487.629	42.9092	41.6644	29.0328	19.0149	7.67431	3.09056	2.37433
OD	1	44	0	0	1	2	NTG	1	0	17	-0.5	-0.25	-0.625	571	24.41	76.4838	36.5418	37.9997	20.4703	19.0047	10.8463	42.1013	13.0548	2.38769	10.1142	24.5746	16.8739	17.2412	13.4182	26.7078	9.86069	0.116295	0.321395	31.2935	6.2965	5.11973	9.98954	11.0074	11.642	20.146	0.492771	3.21864	4.81601	0.00210894	2.37151	5.26358	6.37759	1.02721	0.535269
OD	0	57	0	0	1	1	GS, Plateau iris syndrome	1	0	12	1	-0.5	0.75	490	23.92	82.4641	109.646	31.023	23.8819	42.4116	20.161	8.64674	7.22621	1.55269	0.164715	10.5507	7.57728	3.68184	0.355333	1.99674	1.60791	0.0258545	0.765265	8.54033	5.45654	0.991211	0.648151	1.92083	0.366422	1.2099	0.000350819	3.64446	0.497845	0.419863	5.08211	3.44173	6.62884	0.0114107	0.44249
OD	1	62	0	0	1	2	NTG	0.5	0.30103	20	-4.5	-0.75	-4.875	572	25.22	7.74136	0.950704	17.9877	7.49366	9.61161	0.515259	0.0386958	0.544899	6.33515e-05	0.000977755	17.8792	22.9462	7.69912	7.9918	0.123196	2.84226	0.188457	28.9886	162.692	11.8754	25.2644	8.20888	7.37707	0.00440954	4.42309	2.63194	40.6486	7.14297	0.441369	2.15216	0.0129179	0.017016	4.68441	0.13716
OD	0	34	0	0	1	2	NTG	0.8	0.09691	20	-3.25	-1	-3.75	531	25.36	22.8028	19.0616	16.8342	9.41335	0.0660794	22.5147	0.000313297	74.4145	13.7934	15.9867	16.964	8.13024	0.316387	1.22323	0.714249	0.0191892	24.276	27.1571	6.69039	3.43115	2.3682	0.380344	5.04725	18.4931	11.0552	6.26501	28.7451	22.3643	8.12422	8.46506	17.6615	72.7353	62.8862	2.79543
OD	1	64	1	1	1	2	NTG	1	0	15	-2.5	-1.5	-3.25	556	24.92	31.93	20.3716	24.1106	34.3222	20.2095	0.703529	4.42806	4.77846	1.04853	24.4489	10.1546	3.20607	3.06475	1.07253	0.396853	25.5112	5.03282	7.69411	79.5744	133.456	96.5803	111.042	262.26	4.04621	38.3281	3.39979	13.3859	3.61925	0.000619462	3.92606	3.58039	3.30454	3.41851	0.0174925
OD	1	55	0	0	0	0	Normal	0.63	0.200659	10	2.5	-1	2	553	22.16	12.9551	3.1461	20.6717	20.6163	0.0527884	1.75801	20.7181	2.32895	17.4057	12.6191	0.990421	2.45586	2.00004	0.464717	7.11362	17.0251	21.1538	15.5353	4.53151	1.02998	0.218004	0.941291	3.16445	1.57771	2.80638	3.55685	24.6507	2.03341	0.115437	0.0402418	1.99066	0.0343916	2.31684	0.404061
OD	1	63	0	0	1	1	GS, Thin cornea	1	0	14	1.75	-1.75	0.875	472	22.73	15.7302	0.453181	0.612222	17.072	8.59817	2.19777	0.661198	3.6099	0.658852	11.8164	3.25422	1.73225	1.47526	1.23757	0.338743	0.000122255	9.86021	62.2917	0.489993	0.401863	2.28841	2.17932	0.210093	0.00581058	0.978767	2.92762	15.283	3.26731	1.83845e-05	1.66368	4.56192	3.05418	0.0337459	6.61416
OD	1	29	0	0	0	0	Myopia	1	0	15	-0.5	-0.25	-0.625	537	24.16	44.5973	32.4105	39.4114	0.651756	21.2451	8.24702	3.61423	2.1205	8.4675	8.55508	21.5791	2.67642	14.0501	4.59507	2.20782	7.28808	6.90035	17.9958	6.59782	0.915661	1.72554	1.48864	11.9569	1.26082	1.65794	0.342568	27.1945	0.74115	0.0629864	0.00897421	3.2303	0.0999898	11.2057	3.52929
OD	0	55	0	1	1	2	POAG	1	0	17	-5	-0.25	-5.125	565	25.78	143.923	78.208	73.7888	65.1361	130.768	84.2641	84.0815	71.0952	51.2221	35.1243	141.587	124.658	114.269	82.6914	150.678	82.4883	81.695	16.33	134.189	81.7786	52.4247	64.1206	145.311	31.1812	5.00942	10.3159	0.786233	28.545	43.3574	34.2448	17.5069	6.24588	21.9582	20.4492
OD	0	49	0	1	0	0	WNL	1	0	17	-1	-0.25	-1.125	618	26.19	15.3815	0.752987	11.8573	0.291652	0.34063	0.927463	1.14528	0.10761	2.90545	1.95897	4.63814	2.41059	0.0418929	1.84692	1.30742	6.50352	11.8318	5.20992	9.71566	0.138442	0.000392652	0.26352	0.150888	0.12242	0.148347	4.58408	0.259595	0.0603183	0.99955	2.87536	0.10798	0.0550086	0.498303	0.16779
OD	1	73	0	0	1	2	Preperimetric Glaucoma	1	0	12	0	-0.5	-0.25	552	24.13	3.54972	7.23023	30.3357	0.817056	2.24009	8.12847	3.64882	9.48846	2.51191	2.33189	2.47119	0.0114018	2.42411	1.60318	6.59174	1.26449	1.29687	6.48993	0.0861976	2.46098	2.59127	0.699139	3.05441	0.645878	0.0882367	4.7108	46.8448	0.137326	0.105656	7.42167	2.64051	3.87838	2.12986	7.67333
OD	0	19	0	0	1	1	GS, High myopia	0.63	0.200659	17	-6.75	-1.25	-7.375	559	28.31	40.8491	10.4021	38.0341	2.70128	15.419	5.25903	6.02929	13.9139	21.8469	21.7046	22.9509	3.79221	10.098	2.66536	1.00313	11.7363	5.14271	3.67166	6.62112	4.65694	0.302065	0.913727	1.75535	1.58079	8.82909	26.7509	5.20021	1.73775	1.29723	3.88753	0.00216289	0.457312	4.00525	0.479338
OD	1	36	0	0	1	2	Prepreimetric glaucoma, LASIK	1	0	14	-0.5	0	-0.5	449	24.49	12.9205	45.1507	74.5991	67.4225	36.3374	67.9451	7.61851	4.88116	25.7423	20.6331	7.10455	0.738217	5.5098	0.792045	11.9715	24.707	10.3832	0.914748	6.95871	47.0171	13.3648	6.3481	43.3541	11.0322	8.0946	0.0455273	0.348008	0.169074	8.75859	8.59974	1.41577	5.49366	6.31533	0.391617
OD	1	57	0	1	1	2	NTG	0.8	0.09691	14	0.5	-1	0	551	22.52	5.86869	57.2643	6.30479	50.7265	9.96109	52.6348	21.4509	2.12168	5.7661	1.58143	82.4754	14.8515	4.84053	1.43226	0.579147	0.0577749	0.69852	12.1601	23.9884	18.5394	0.802871	0.251649	7.84888	14.355	10.0594	13.5223	116.744	6.26278	1.22583	0.778129	8.30169	10.9373	5.94406	0.440665
OD	1	38	0	0	1	2	POAG	0.8	0.09691	15	-11.5	-0.5	-11.75	600		146.411	216.909	72.2816	50.64	73.5328	37.9049	35.462	14.0039	2.86553	66.8657	90.1594	6.14663	5.36558	28.2895	8.86515	11.4445	16.1829	7.07344	72.3102	28.6015	6.08856	38.0342	69.0407	8.38968	1.09882	28.4211	135.845	49.5156	79.0647	17.6885	4.98111	13.2667	10.7263	38.6139
OD	0	38	0	1	1	2	NTG, Myopia	1	0	13	-6.25	-0.25	-6.375	572	26.64	20.0914	9.54544	5.10529	13.8789	19.7133	2.59146	0.0928426	0.0020633	0.000788379	7.17716	0.141056	6.37395	4.38114	0.0173636	3.22309	19.6943	0.0914796	1.04522	0.386175	6.18428	1.60676	1.42699	405.011	4.31882	5.47132	1.02195	26.6605	33.2748	54.0525	15.5449	0.0725751	6.46667	7.93682	7.904
OD	0	38	0	0	1	2	POAG(JOAG)	1	0	14	-5.5	0	-5.5	573	26.15	1.36489	15.3248	10.071	13.0813	43.1925	6.66249	0.689318	11.6695	15.944	9.34978	5.07219	21.7294	7.22874	2.66879	13.2611	0.295161	19.5966	13.2962	49.3152	0.773516	9.87171	0.0116154	3.11044	22.5665	11.234	81.3186	136.92	152.892	7.82925	15.1154	2.14424	22.5057	25.5894	39.0427
OD	1	62	0	1	1	2	PSS, glaucoma	0.8	0.09691	14	0.5	-1.25	-0.125			64.7949	51.9873	13.4911	0.0226523	36.5044	3.16914	0.0503808	6.62098	0.227834	6.24633	2.99836	10.0251	1.20863	1.0538	0.829812	0.539365	4.80607	0.530941	30.0848	4.83738	3.66832	0.0631128	15.0364	3.26117	3.55968	2.16742	0.597035	1.15173	0.0244695	1.42651	1.27197	2.40875	0.00558656	0.229456
OD	0	63	0	1	1	2	POAG	1	0	14	1.5	-0.5	1.25	556	24.05	30.5557	2.72876	1.36267	0.29965	14.0054	24.3787	9.1337	0.555072	9.74527	4.95582	3.07917	14.7132	3.83471	6.30337	7.58024	5.74839	3.97017	3.85164	52.5256	0.313448	0.000898325	3.31684	18.5984	18.5559	13.5032	68.5179	6.1715	7.84939	26.1431	46.8516	44.545	37.0894	10.6662	10.2619
OD	1	56	0	0	1	2	NTG	1	0	22	-0.25	-2.25	-1.375	502	23.23	44.7589	10.3125	8.09739	2.71079	25.4616	2.6997	1.88823	31.8814	0.309049	0.0660794	0.045225	14.3833	10.7117	53.5911	1.59899	0.000682912	5.69383	2.37732	3.17333	10.209	8.64605	244.043	0.880728	0.512451	6.70004	0.000828617	2.72157	17.4583	6.47089	3.32953	0.321973	0.00421021	9.57525	7.95939
OD	1	71	0	0	1	2	POAG	0.63	0.200659	16	-5.75	-0.5	-6	517		38.4397	42.3861	51.3858	38.6441	29.2203	10.5375	46.9565	23.4451	16.1399	20.0945	52.4731	51.0981	21.9015	58.4499	58.5419	106.353	5.46642	2.86543	24.9174	36.1795	28.7682	35.8838	42.7706	4.75688	94.6563	0.090838	23.8114	16.1485	14.5401	36.1638	5.75068	0.558314	14.2093	2.24557
OD	0	62	0	0	1	2	POAG	1	0	13	-3.75	-0.75	-4.125	539	25.06	128.555	7.88117	18.016	61.4301	45.2995	333.473	203.965	0.361306	6.29884	1.41646	44.6871	57.6398	0.749504	17.4198	28.3191	24.5505	23.1046	0.184435	3.11164	23.7687	106.067	92.4246	85.0303	0.108338	6.2304	15.7343	4.1661	15.4902	0.349055	4.58476e-05	0.360374	0.612702	0.00718502	0.545476
OD	1	53	0	1	1	1	GS	0.5	0.30103	15	2.75	-2	1.75	575	22.76	7.35582	40.3845	73.8309	50.1236	6.00134	0.573514	9.74653	23.5117	0.0123456	3.99285	0.168033	0.30294	3.154	0.695746	2.32726	3.78144	10.8037	6.89517	14.511	3.13108	0.0561552	0.245583	3.35227	0.0486812	2.54175	2.09397	146.978	1.15226	2.86565	0.385935	0.408692	0.564163	6.29399	0.783722
OD	1	62	0	0	1	2	NTG	1	0	11	-0.5	-0.5	-0.75	564	24.03	3.17171	0.000836983	1.00437	1.67978	1.44988	1.37442	1.58974	0.000887724	7.72819	4.01026	0.217906	1.8207	1.09721	0.00851092	1.6768	0.101999	3.8907	5.10782	4.04211	0.0406584	2.12594	0.0402992	0.134219	10.0257	0.733152	55.1791	18.3836	0.363573	10.9612	16.4564	0.0241341	3.26747	7.48022	0.619523
OD	0	66	0	0	1	2	POAG, BRVO	0.8	0.09691	15	0.25	-1.75	-0.625		24.93	9.9637	1.22366	3.79582	253.487	70.2093	25.7701	9.3001	0.139601	4.55568	5.09369	35.4818	82.5877	36.8412	7.93611	80.5875	0.931671	0.884318	14.2695	203.769	19.8858	173.056	0.010159	7.68898	12.0107	1.26732	4.29874	4.53555	1.85081	2.55003	22.0394	21.5429	8.65342	2.53393	0.454723
OD	0	63	1	0	1	1	Ocular Hypertension	0.8	0.09691	22	0	-1	-0.5	575		0.201048	19.7477	9.23456	28.16	17.7159	0.217428	2.28919	15.6093	0.11087	25.1338	20.4483	3.03237	2.47811	0.00928621	22.202	1.5579	9.96396	34.649	37.1976	8.10083	0.0103611	0.332304	12.2525	2.46081	36.9738	7.86633	2.39398	7.49933	0.0032648	4.34099	0.0168195	0.209459	20.9821	3.7956
OD	1	55	0	0	1	2	POAG	1	0	14	0	-1	-0.5	541	24.12	12.0637	55.2597	15.6492	51.76	29.6201	15.3965	14.0644	20.2734	4.24166	7.89743	6.25537	1.65651	17.9382	12.9613	1.9609	6.83744	14.194	16.2039	1.5171	0.254341	3.05824	3.56216	132.788	15.6775	2.2964	8.1031	0.0603117	2.9289	16.1153	13.3293	7.6136	4.81702	3.50094	27.1467
OD	1	68	0	0	0	0	S-Cat	1	0	15	-1	-1.5	-1.75	576	24.7	385.674	399.525	411.337	382.26	243.098	71.7211	597.312	83.051	30.3924	39.0035	3.54167	0.76368	0.026909	5.58624	0.98547	0.000511458	32.3517	8.28296	1.09091	1.34024	0.172221	0.589162	1.50152	0.490931	0.0357943	0.348177	8.57614	5.69184	10.0168	3.72007	1.201	2.85891	15.9421	2.90907
OD	1	36	0	0	1	2	NTG, Myopia	0.8	0.09691	15	-4	-0.5	-4.25	508	25.06	1.6282	1.90626	38.1567	21.8067	1.74061	0.104558	2.62445	1.0112	3.30355	9.59707	26.1507	0.30081	0.000986722	2.31423	0.514451	1.52826	2.15613	0.422299	100.755	7.30512	2.31026	0.536598	0.505321	3.63609	2.29413	0.218894	0.0356627	25.9013	22.3242	8.5681	4.11883	12.4145	19.1347	1.32668
OD	1	69	0	0	1	1	Glaucoma suspect, Thin cornea(CCT 476/476)	1	0	19	0.5	-1.5	-0.25	476	22.45	3.33368	7.62743	2.54176	5.15851	7.91221	0.0982855	1.44228	4.52273	10.0014	5.97966	4.41367	0.133641	1.92811	0.000243783	5.83216	8.22733	54.6432	16.5574	40.4028	26.4534	0.946665	2.59924	0.0202405	0.306826	0.039953	0.0500372	0.396325	3.91977	1.23536	1.65865	0.15975	0.476053	0.91881	3.06345
OD	0	69	0	0	1	2	Uveitic glaucoma, ERM	1	0	9	-0.25	-1	-0.75	510		2.06619	1.56787	1.13602	0.000772288	9.32635	0.606555	2.78117	0.332458	6.99842	17.7327	7.74248	0.371036	5.29298	0.874067	4.01815	3.00834	4.28534	4.54583	0.933384	11.7971	0.353332	1.33648	4.56486	2.56537	12.1849	0.149994	98.0915	5.95588	6.46654	0.0141282	0.212866	0.655061	7.00981	2.9984
OD	0	59	1	1	1	2	NTG	0.63	0.200659	13	0.25	-2	-0.75	538	23.54	15.6449	10.6641	3.6682	0.0189416	0.737166	0.337784	0.530763	0.503075	0.00174752	8.94309	21.3226	7.27561	21.479	5.55751	11.7926	17.0099	2.09321	11.9352	49.654	51.364	9.13593	73.8295	60.6105	24.9382	67.029	8.40094	0.000113802	0.0728292	0.471707	17.7291	17.7349	0.661127	0.0689718	2.58226
OD	0	61	1	0	0	0	PAG	0.8	0.09691	19	-3	-1	-3.5	614	25.4	63.3511	9.93322	3.19917	2.56733	45.6577	3.00514	0.00163799	0.0449723	1.28885	0.101225	3.42034	5.4243	0.210061	1.26182	1.75653	4.83585	2.59887	9.01248	0.898642	0.259676	0.936087	7.56454	1.2313	1.08871	15.5114	0.663812	0.726156	2.6821	1.77535	3.13897	0.270095	4.44173	8.69466	3.39756e-05
OD	0	51	0	0	1	2	R/O angle recession glaucoma => Trauma Hx(=)	1	0	12	0	-2.25	-1.125	541	25.01	37.8918	22.4238	2.85369	6.29192	26.9751	12.1087	37.8831	269.627	175.274	31.7245	1.21648	2.54526	15.2026	0.557954	573.209	323.506	84.5525	0.419786	7.31318	2.97325	0.000488346	1.02232	0.790117	2.11081	1.66404	0.254441	2.30808	0.0190747	0.978291	2.50722	1.47561	2.85036	0.908989	0.164548
OD	1	62	0	1	1	1	GS, BRVO	1	0	16	2.25	-1.5	1.5	537	23.37	7.00099	2.31865	15.4822	0.549773	20.765	0.236307	0.46401	0.876694	0.428686	2.55498	0.615476	349.265	3.08785	6.83926	1.80973	9.78405	18.0216	108.429	264.224	122.436	0.432559	1.94106	0.663017	0.0757707	1.68509	119.849	413.2	140.963	0.0747149	0.00030946	3.65474	0.175261	2.29437	0.0556312
OD	1	59	0	0	1	2	POAG	1	0	19	1.5	-0.5	1.25	529	22.26	27.6378	3.0942	19.381	13.6411	47.8576	13.352	4.04689	0.0978292	0.981433	4.67812	51.612	21.2896	9.02796	585.742	558.302	94.8078	0.0870205	1.10629	159.42	96.2602	34.1296	535.372	460.673	5.67292	440.994	0.000715695	3.96709	0.223243	1.11136	0.0176346	4.06135	8.37204e-06	3.52057	10.0038
OD	0	53	1	0	1	2	POAG	1	0	16	-1	0	-1	580		29.3247	68.5134	12.9246	0.000396668	40.6045	0.408033	14.4169	11.2014	273.099	14.3212	0.0298309	16.3386	5.48412	4.38353	0.00100562	491.455	0.00385255	27.9807	18.4601	7.12607	1.05758	0.0198339	13.298	10.7254	14.3282	5.11897	0.463215	0.0808058	26.2807	5.62714	1.62105	2.73497	7.35324	26.4883
OD	0	72	0	0	1	1	Glaucoma suspect	1	0	9	2.5	-0.5	2.25	492	22.81	13.9346	10.0265	1.74279	18.175	0.00841301	0.329957	19.956	2.49716	3.26396	0.372359	0.482778	2.36262	0.605489	19.3061	22.6835	1.43592	0.93307	27.5565	5.22648	0.105758	2.40525	4.41656	9.14164	2.70589	0.0918503	2.21167	9.31367	0.0313662	8.55351	6.69593	11.5879	3.04071	0.0350612	2.7745
OD	0	47	0	0	1	1	GS, Myopia	0.8	0.09691	11	-5	-0.75	-5.375	514	25.69	38.1062	0.885391	2.38906	38.5717	2.14619	2.08667	11.7059	15.296	2.93669	1.46014	0.122957	18.4819	5.73923	1.66151	16.0399	22.3263	93.1821	34.6137	1.81919	0.250733	27.8797	16.4983	21.2127	0.606368	0.826334	111.7	53.4044	32.3123	19.0173	833.694	474.113	1.43176	253.861	0.0290877
OD	1	72	0	1	1	3	POAG	0.8	0.09691	14	4.5	-2.25	3.375	590	22.95	4.79852	1.13686	2.31592	14.9696	20.9344	1.45781	2.0681	35.0729	4.10407	8.23489	1.13971	0.145324	0.496568	0.335414	50.6568	29.4404	42.4368	36.5031	1.61937	0.425401	3.0805	1.69606	0.138855	8.79499	0.0162452	0.527333	11.1138	133.92	0.166421	0.335825	1.12119	12.3574	32.9214	2.02341
OD	1	33	0	0	1	3	POAG, tilted disc syndrome	1	0	16	-3.5	-0.75	-3.875	539	24.34	17.6829	0.0435637	0.258744	0.352462	7.15178	5.72936	3.26879	1.74949	4.84646	0.567791	0.00607449	9.82472	3.62521	0.00177281	6.16276	4.70056	0.618803	3.56507	2.34279	41.7682	11.2817	7.40754	12.1659	3.0362	49.1118	0.00789399	0.014973	9.59773	4.32299	5.36871	15.366	0.532162	0.0630841	0.924097
OD	0	40	0	0	1	3	POAG,Myopia	0.8	0.09691	13	-12.25	-0.25	-12.375	546	27.63	90.8935	30.4914	17.5751	3.13142	3.17239e-05	46.2002	24.9275	4.83627	1.86988	34.0448	30.0659	46.9007	76.3178	3.0849	322.897	14.5336	27.0449	29.0327	19.7358	13.166	59.7959	62.8053	1.34949	113.616	51.3562	22.2303	0.164845	21.2305	63.0105	40.3065	5.64868	66.4855	23.8257	25.1252
OD	0	72	0	0	1	3	r/o secondary optic neuropathy	0.8	0.09691	15	2.75	-3.25	1.125	517	23.39	24.1047	21.0845	0.882275	84.2495	17.8011	0.565109	0.773435	53.9917	9.99797	39.6495	34.0979	7.30273	0.796311	18.2515	11.3329	0.468827	2.19127	60.7977	70.2779	11.1194	4.79674	11.6983	0.461547	7.88392	0.00542438	104.636	23.1415	21.6209	12.838	3.06885	7.35966	0.0772426	0.353101	84.5493
OD	0	64	0	0	1	3	NTG	1	0	13	-0.5	-1	-1	536	24.93	13.3975	4.24931	1.30077	23.2878	1.87559	18.6342	17.9272	21.9513	31.7929	40.4728	12.7825	41.009	18.4687	18.0611	19.6634	16.2191	42.8855	19.8295	2.95707	55.7805	23.9209	26.8911	49.2944	41.8717	12.088	28.3089	1.32631	169	25	0	31.4536	426.759	3.92912	13.5739
OD	0	23	0	0	1	3	POAG(JOAG), Disc Hemorrhage, Corneal dystrophy	0.5	0.30103	17	-8.5	-3.5	-10.25	552	28.55	6.5102	8.56435	32.2847	44.4942	23.7866	2.34997	0.0159134	0.14797	1.06458	7.10247	378.127	7.97947	1.31481	0.504863	2.21878	13.5276	2.23997	2.1391	439.457	165.369	18.3501	5.51247	0.0837601	1.73259	0.131353	1.21318	10.0516	14.5526	0.362656	0.00046363	0.578877	0.0778523	1.22656	0.687947
OD	1	66	0	1	1	3	POAG	1	0	19	1	-1.25	0.375	563	24.47	9.94804	0.417099	3.00914	2.06197	1.84445	10.7956	2.11111	0.504248	0.0110305	2.51709	2.01267	4.81184	8.3365	6.91019	3.51969	1.68425	5.15838	0.0223999	0.904652	0.0535837	0.676155	4.10835	0.00223281	1.06504	4.99651	1.02947	0.387494	1.93871	8.41499	11.7642	4.89544	0.396454	9.28342	1.02381
OD	1	36	0	0	1	3	POAG	1	0	16	-9.25	0	-9.25	532	26.23	53.1437	6.72012	14.3262	67.3114	21.4426	34.9301	23.2727	7.32359	43.4809	53.2776	103.047	36.5583	21.9951	11.1404	75.2801	47.8727	41.5247	39.9053	62.8944	0.385065	396.646	9.02085	37.6989	44.7298	30.4069	9.98483	209.948	435.073	42.8792	0.000311409	4.95723	6.18464	13.5641	10.1698
OD	0	42	0	0	1	3	NTG, Myopia	0.4	0.39794	16	-1.5	0	-1.5	546	25.07	113.68	0.869049	0.0708031	13.0532	61.4152	0.253445	44.5702	0.0803407	13.4572	21.3223	5.08063	52.2199	29.897	0	0.22623	43.8548	57.2433	0.0482957	4.16231	13.8613	0.0686011	25	54.2381	47.8006	77.3136	2.26273	4.86425	4.31325	1.06462	0.151903	6.99989	0.967463	1.98569	3.68855
OD	1	67	0	0	1	3	NTG	0.8	0.09691	12	5.75	-2.75	4.375	542	22.29	0.423013	8.94074	94.4986	2.38487	3.39533e-05	1.08286	15.2974	12.8821	214.87	99.0092	2.83543	10.7632	10.5746	1.82382	129.533	46.7865	146.81	0.410413	33.463	1.98133	0.315799	8.94205	2.14591	3.46343	2.95112	0.722115	252.869	113.316	6.90545	2.88173	0.470966	9.6816	0.17923	8.77375
OD	1	42	0	0	1	3	POAG, Myopia	1	0	13	-6.25	-0.5	-6.5	539	24.99	11.5355	0.877705	3.94908	66.9042	30.311	8.43043	46.1835	65.5188	39.0922	36.5244	134.717	65.5978	9.14663	26.5958	15.7542	84.206	17.1528	9.39117	74.3494	149.885	184.596	371.783	66.3358	49.9638	10.2803	13.5112	41.3082	1.56401	3.77793	0.490752	17.3475	40.1832	31.9012	30.4357
OD	1	71	0	0	1	3	NTG	0.4	0.39794	15	1.75	-1.25	1.125	583	35	0.141803	0.191131	17.8827	32.1533	38.2571	1.52667	0.0381432	0.0161539	1.42235	1.00024	0.0200794	23.8508	12.6348	216.594	351.374	122.822	0.0141051	0.0389709	42.5866	3.51843	4.85968	214.913	340.679	0.981059	33.0266	15.7364	14.8146	0.721992	3.0861	0.506439	9.20807e-05	1.50914	0.210196	0.40597
OD	0	54	0	0	0	0	Arcus seniles	1	0	9	1.75	-0.75	1.375	564	23.8	0.11861	0.187547	26.0944	27.7577	0.14356	0.109591	2.516	40.9319	6.84988	325.667	60.6059	3.4433	0.191618	1.24507	10.3643	186.829	188.99	148.679	361.623	68.5448	16.9814	4.64159	5.83485	6.88663	5.07542	15.7175	218.648	53.5892	12.4042	0.97526	7.72028	29.2943	22.636	81.109
OD	0	33	0	0	1	3	POAG(JOAG)	0.63	0.200659	13	-7.25	-1.25	-7.875	504		260.507	163.848	198.718	252.295	215.949	131.631	120.061	0.644624	0.818036	20.7886	256.618	250.47	47.823	359.376	402.5	426.192	120.575	1.2608	29.7961	2.72023	1.55162	381.123	408.696	0.238108	55.9263	1.45152	81.6359	15.1115	15.8894	5.15077	0.42674	0.0672366	13.2227	2.97063
OD	0	69	0	0	1	3	NTG	0.5	0.30103	16	0.5	-2.5	-0.75	565	23.4	169.25	253.195	171.581	200.386	140.051	235.411	152.89	183.034	326.841	53.749	27.8284	35.9953	0.300702	12.6147	76.8102	172.892	157.211	3.30472	35.2411	20.0124	92.2738	274.052	183.088	0.953026	48.3162	11.8625	34.277	1.15206	0.850656	0.0368557	0.720401	0.170927	0.69049	0.847313
OD	1	33	0	0	1	3	NTG, Myopia	0.63	0.200659	15	-5.75	-0.25	-5.875	606	26.08	192.347	230.151	109.909	213.024	211.739	351.565	14.3043	5.8879e-05	0.0519173	297.258	99.9455	68.1096	265.09	241.182	209.151	180.8	0.0400866	41.995	70.0161	113.956	105.892	18.3742	351.446	39.9807	86.8471	0.029623	2.97068	0.545496	4.20323	2.25271	2.4401	2.53983	6.82751	4.07844
OD	0	75	1	0	1	3	Angle recession glaucoma	0.63	0.200659	15	2	-2.25	0.875	566	23.4	1.91674	0.285733	0.476719	0.0571193	19.0167	0.252733	3.74713	7.73782	0.201686	2.95399	12.5282	0.792068	0.176314	1.46014	1.49609	6.44725	7.2668	3.43033	7.11451	0.279487	1.56158	118.82	1.98991	5.19555	11.329	0.840098	73.4013	105.02	11.7026	0	301.631	1.15173	0.408167	0.719958
OD	0	33	0	0	1	3	NTG, Myopia	0.8	0.09691	18	-3.75	-1	-4.25	582	26.36	1	83.9783	21.4939	160.006	1	67.6475	37.0125	0	13.0572	69.787	0.0147649	289	144	0	144	256	26.8174	36.8074	0.247234	8.93379	0	9	841	43.3319	501.993	32.7572	96.4599	82.9461	41.6435	6.13522	25.5487	5.29269	14.5937	33.5913
OD	1	67	0	0	1	3	POAG	0.5	0.30103	10	1	-1.25	0.375	555	24.2	1.78995	3.82655	0.956877	0.271717	19.5901	3.81313	2.24653	169.694	2.3247	0.697552	112.602	19.7054	14.269	453.456	444.084	443.378	4.19954	7.97156	41.0939	6.69322	45.3003	350.926	179.608	18.7191	37.081	2.73523	428.383	301.969	705.07	0.581012	5.0576	1.64085	0.153349	0.705418
OD	1	77	0	1	1	3	POAG	0.8	0.09691	15	0.25	-1	-0.25	532	24.46	21.756	235.299	431.419	209.36	4.04159	0.0653109	0.301952	2.72011	5.10415	0.835374	6.2452	4.38795	0.000601367	23.2209	3.92659	0.894911	0.0831925	1.09158	334.651	122.231	3.14861	17.7765	12.9997	0.0492392	19.2624	5.45477	227.691	444.188	539.416	102.413	0.464085	3.28372	6.4362	0.380516
OD	0	36	0	1	1	3	POAG, Myopia	0.63	0.200659	19	-0.75	-0.75	-1.125	522		0.0469207	0.1876	157.369	286.154	19.3381	18.9418	6.47119	0.57561	184.865	3.57156	7.3198	0.02324	1.06791	202.5	446.641	616.1	23.8005	41.3434	66.0558	136.002	5.17072	25.6877	3.30932	5.58668	1.62798	101.192	207.735	36.6908	1.74882	0.0196046	4.09522	12.4532	2.26124	7.59215
OD	1	63	1	0	1	3	POAG	1	0	10	0.5	-0.5	0.25	553	22.32	4.97669	70.543	78.2022	5.01189	215.767	97.289	302.718	0.17175	50.8267	16.5014	0	58.86	256.968	319.013	270.064	0.0977326	43.9483	22.3873	0	5.38883	0.830421	66.4969	116.94	2.19895	50.8147	9.7034	64.9789	177.721	80.4899	1.80817	6.9882	2.15419	27.3269	1.35761
OD	1	60	0	0	1	3	POAG, HTG	0.8	0.09691	14	-1.25	-0.5	-1.5	555	23.27	0.0268621	0.51536	2.20318	0.931641	3.27038	0.0150627	0.0072148	2.34285	0.0102809	0.819485	0.740753	29.8537	3.69119	2.27851	0.00141674	0.0102191	1.8124	4.1395	35.35	0.000147664	0.239532	3.27299	1.10341	0.699474	2.54748	0.60266	285.932	532.616	478.002	359.915	631.364	0.710849	0.108008	1.38062
OD	1	42	0	0	1	3	NTG, Myopia	0.5	0.30103	17	-6.75	-0.75	-7.125	621	25.35	46.0537	62.6704	44.5856	1.34643	0.0814795	12.6006	2.58062	1.44185	31.8284	28.1978	211.125	7.59864	359.045	411.337	543.693	40.414	97.4623	5.49645	20.8286	32.1821	545.455	37.3238	30.8628	32.8568	0.128434	17.1849	1.48537	6.22613	0.061088	0	31.2381	18.2758	19.3774	59.9312
OD	0	38	0	0	1	4	NTG, Myopia	0.63	0.200659	16	-7.5	-0.75	-7.875	518		25	0.34224	0.275526	1.15714	121	120	81	33.2096	203.651	17.755	49	4	0	0	111.418	205.047	58.1517	13.8392	1.74119	10.2607	0	9	256.794	27.4281	0.0193719	15.3569	6.10501	5.3485	0.000793636	0.20739	1.3006	0.423306	10.4505	0.534418
OD	1	60	0	0	1	4	NTG	1	0	13	-4	-1	-4.5	527	24.7	0.37421	12.3076	3.04187	10.3166	2.24992	9.6838	11.295	0.206413	11.6505	0.183184	39.7079	17.3154	8.03448	9.87256	17.6305	0.876494	2.08182	0.393235	471.467	388.894	27.394	46.1698	15.2844	0.353423	1.82561	0.122323	198.346	401.407	480.073	325.013	3.14491	1.88595	23.5344	8.15937
OD	1	46	0	0	1	4	POAG, Myopia, LASIK	1	0	11	0.5	-0.75	0.125		25.88	39.0578	96.5507	56.1285	92.5094	6.54295	0.382601	21.4657	72.0229	234.19	341.703	0.01138	113.651	200.916	5.77217	44.9258	59.5058	287.055	483.308	20.6581	23.0278	147.617	59.943	33.1754	10.8723	25.0483	344.893	9.80874	9.72098	0.153577	30.8501	77.3399	3.67188	0.940218	1.82127
OD	0	78	1	1	1	4	POAG	0.8	0.09691	16	-0.75	-0.25	-0.875	493	23.65	0	0	0	81	16	0.476956	4	9	0.746355	11.0193	0	0	15.2296	13.2793	10.9674	6.63096	49.5211	36.1664	1	25	5.31	1.00836	16.1035	7.5817	34.5792	7.77002	441	175.541	105.434	5.92012	1.51841	0.00103806	18.8585	1.13022
OD	1	63	0	0	1	4	POAG	0.63	0.200659	16	1.25	-0.25	1.125	564	22.24	36	0	25	16	16	0	1	0	0	82.4207	0	0	4.85018	2.5063	0.843579	4.09527	6.62191	27.8837	0	0	36	2.09387	210.974	74.4403	94.2531	210.726	289	292.572	201.143	114.297	42.732	3.01094	46.7972	1.58764
OD	1	73	1	0	1	4	POAG	0.6	0.221849	17	1	-3.25	-0.625	566	23.3	3.71464	38.0555	30.5834	90.7769	2.56291	16.8568	0.0632946	12.1419	63.1095	45.0923	0	0	0	0	51.4191	92.0542	0.312368	27.708	13.8985	19.381	0	11.9772	193.136	872.54	223.567	5.72996	36.8318	16.9319	2.93019	0.000914288	9.77848	5.3316	0.449404	0.88856
OD	1	45	0	0	1	4	POAG	1	0	16	-1.25	0	-1.25	534	25.08	0	0	16	0	0	0	0	4	16	176.933	0	0	0	0	25	0	144	54.5128	0	0	0	0	44.8703	836.748	248.29	78.3811	242.168	347.526	158.978	0.493736	4.48824	1.26789	18.0247	17.7196
OD	0	62	1	1	1	4	POAG	0.8	0.09691	37	0.75	-1.25	0.125	526	23.33	125.43	334.584	351.743	343.213	0.0630467	41.5929	79.0588	225.965	52.0729	61.2116	32.0929	0.47553	6.16582	1.25674	14.3966	134.83	29.1741	27.937	341.479	21.7603	0.147111	1.19043	2.20696	8.34558	50.9334	2.43816	409.33	158.167	574.524	173.353	1.36457	6.75966	0.545744	0.00151339
OD	0	56	0	0	1	4	ACG	1	0	19	0.25	-0.25	0.125		23.37	165.898	88.6631	1.40198	1.22771	192.027	3.09699	19.3118	19.4658	0.0882254	2.46048	101.151	3.34352	48.3265	25.3163	54.8396	55.5583	0.463898	3.01666	3.33454	52.4068	316.215	43.4391	53.3139	15.4388	44.5184	3.55773	0	84.0682	263.459	342.063	7.83475	12.6222	26.978	11.6433
OD	0	71	0	1	1	4	POAG	0.63	0.200659	28	1.5	-1.25	0.875	497	22.87	0	0	0	0	0	0	0.0185639	0	0	16	0	36	256	121	0	0	6.26804	65.7783	0	324	16	81	495.983	162.649	321.571	97.8083	0	0	49	16.7167	83.2148	355.014	381.367	272.07
OD	0	64	0	0	1	4	POAG	1	0	13	-2.75	-0.25	-2.875	557	25.59	161.757	216.086	177.443	165.095	126.014	278.797	211.109	204.562	408.011	6.22646	0	54.6561	210.723	228.811	260.492	319.786	390.739	13.5777	0	0	7.99672	168.323	439.976	752.728	535.65	33.8393	13.2186	184.796	289.361	469.601	12.2353	2.76097	8.24432	12.324
OD	0	66	0	1	1	4	NTG	0.8	0.09691	14	1.5	-1.25	0.875	605		39.0726	77.9523	8.17213	30.3756	44.2373	99.0198	73.1206	23.852	63.8373	89.7284	0	115.493	104.733	0	8.43743	8.47421	155.017	338.733	0	0	9.96151	6.23815	37.257	10.8548	23.9125	36.0932	0	0	0	18.1467	287.912	49.6601	24.1511	119.407
[truncated: 507 more columns]

## Sheet: VFDraw
																									5			0
					27	31	28	28							26.1048	27.2343	26.7258	27.0591							10			1
				32	27	31	31	29	31					27.2567	29.6366	29.7368	29.8086	29.2972	28.8637						15			2
			31	32	32	32	32	31	29	29			27.3494	29.8499	30.6486	31.8645	31.9103	30.4605	30.7113	29.9793					20			3
		31	31	33	33	36	33	32		31		27.2063	29.1284	31.8369	33.221	33.4398	34.4369	32.7693		32.1761					25			4
		29	32	33	34	33	34	32		35		28.0605	30.3687	32.6857	33.9448	34.4947	33.857	32.5412		31.3643					30			5
			28	33	33	33	32	34	28	32			29.0763	31.5984	33.8141	33.0149	33.5341	32.8458	32.3913	31.3808					35			6
				37	32	35	33	35	32					30.4772	31.4848	31.5952	31.6203	32.6826	31.4805									7
					29	34	35	32							29.4571	30.4123	30.3902	30.8833										8
																												9
																												10
					31	32	29	32							25.7933	26.5211	26.2268	26.4758
				30	32	31	34	32	37					26.464	28.5371	28.6405	28.663	27.847	27.4499
			28	31	34	33	36	34	32	37			26.5439	28.6981	29.4144	30.2475	30.6747	28.6508	28.8952	28.1042
		32	31	32	35	34	35	34		35		26.4685	28.0851	30.1782	31.4518	31.6849	32.0667	30.7318		30.2465
		26	29	32	36	33	35	35		32		25.943	28.3078	30.6176	31.3474	32.2942	31.8264	29.7996		28.9972
			29	31	34	33	35	33	30	30			26.5677	29.4617	31.3992	30.2241	31.0839	30.4056	29.7494	28.9107
				32	33	34	34	34	34					28.1738	29.1533	29.1856	29.4037	30.1067	28.991
					30	32	32	31							27.1195	28.1298	28.0142	28.3584
					26	25	25	28							19.5183	21.2845	20.5917	20.7957
				29	31	30	28	29	28					21.8972	25.9119	26.0825	25.3293	25.1166	23.6143
			29	31	33	34	32	31	30	29			21.623	26.2517	27.6227	28.9899	29.1875	27.2859	27.0242	25.6489
		26	31	33	34	31	32	30		30		19.0786	23.7946	28.6962	30.2552	29.6389	30.7595	29.6531		27.1091
		28	30	32	32	32	32	32		32		17.0967	25.0098	28.7942	30.6663	31.0186	30.6193	28.6301		26.5281
			26	30	32	32	32	33	30	31			20.9246	27.326	29.7515	29.391	29.8338	30.1707	28.3688	26.2313
				31	31	31	30	30	30					24.1966	26.9052	27.1471	27.0201	29.3699	27.1424
					31	32	32	31							21.4288	22.7871	24.3675	24.4385
					30	31	31	28							24.1702	25.1348	24.5228	24.6312
				31	30	30	30	31	31					25.2823	27.4479	27.5357	27.3736	26.81	26.0551
			29	32	31	33	31	30	32	29			25.6067	27.886	28.6441	29.7195	29.4939	27.9928	28.068	27.2816
		28	31	31	32	33	35	34		29		25.796	27.1927	29.3853	30.7762	30.7952	31.516	29.853		29.257
		27	30	31	31	33	34	32		32		25.9559	27.8383	30.1141	30.8713	31.416	30.9066	29.572		28.8812
			29	32	31	31	32	30	30	30			26.3969	28.7439	30.7836	29.8417	30.5754	30.0337	29.3952	28.2948
				35	30	32	32	32	32					27.729	28.596	28.6714	28.763	29.6458	28.617
					32	30	32	33							26.6882	27.4899	27.6722	27.8877
					28	28	28	29							20.5671	22.0097	21.6187	21.3065
				29	29	31	30	30	28					22.7389	26.0598	25.8346	25.5848	25.6131	24.3857
			29	31	33	32	32	30	30	29			23.5955	26.7904	27.6633	29.2389	28.7423	26.9317	27.0689	26.4194
		29	29	32	30	34	34	31		30		23.924	25.8713	28.6875	30.4986	30.2707	31.2433	29.6156		28.6457
		28	30	31	32	34	35	31		32		24.7895	27.7448	30.1937	30.9824	31.7187	31.2448	29.41		28.5429
			31	32	31	33	33	33	32	29			25.6278	28.5584	30.3025	30.2026	31.2316	30.722	29.2517	28.2738
				31	31	31	31	32	32					27.3564	28.4747	28.4913	28.873	30.0341	29.0069
					31	27	32	32							26.5904	27.0492	27.3206	27.8141
					32	31	27	31							24.09	25.2251	24.602	24.6723
				30	31	31	31	31	31					25.4508	27.9515	27.9309	27.7323	27.3499	26.605
			30	32	32	33	31	29	32	31			25.8194	28.2106	29.0969	30.286	30.0622	28.613	28.741	27.928
		29	31	33	33	33	33	33		31		25.8095	27.501	29.9816	31.5059	31.491	32.5841	30.8223		30.0696
		31	32	33	33	34	33	34		29		26.6084	28.6781	30.9936	32.0325	32.4825	31.9483	30.6666		29.6376
			30	31	34	33	34	31	29	31			27.28	29.6661	31.7924	31.148	31.8266	31.0779	30.5313	29.4712
				30	33	32	34	32	34					28.6643	29.613	29.7993	30.0252	30.7979	29.7737
					32	33	32	33							27.6625	28.594	28.7199	29.0589
					36	27	30	28							24.8569	26.1337	26.2992	26.7332
				31	30	30	31	33	32					24.6093	27.2826	27.7933	28.7101	28.8447	28.4548
			29	32	31	33	33	32	34	34			22.8326	25.991	26.7694	28.5524	29.4872	27.6475	29.1963	28.9322
		26	37	33	34	35	35	34		33		20.6988	24.7028	27.4451	29.3102	30.1355	31.5407	30.5955		30.7535
		0	41	44	36	34	32	33		37		24.714	28.5294	30.1931	32.2988	32.6155	31.8951	30.5984		29.242
			35	34	35	36	33	32	32	29			27.6356	30.1715	32.0969	30.8768	31.6428	31.2501	30.8504	30.2265
				32	32	35	32	33	33					28.9894	29.8594	29.907	29.737	30.906	29.6843
					31	31	31	32							28.2353	28.8485	28.5037	29.2824
					29	30	29	30							21.6049	22.722	22.8483	22.6937
				34	29	31	29	31	31					22.8867	25.7689	26.3102	26.253	25.5817	24.5969
			27	30	31	32	30	30	30	28			22.5694	26.3354	27.2684	28.915	29.3184	27.0718	27.1308	26.2786
		29	29	32	32	34	32	32		29		21.9597	25.2179	28.4113	30.2348	30.0465	30.8682	29.7761		27.8138
		32	30	32	35	33	32	33		29		20.6946	26.3101	28.957	30.155	31.1834	30.392	28.4384		27.5682
			27	30	32	32	32	33	32	27			23.539	27.7	29.6593	29.2822	29.8223	29.774	28.1353	27.3349
				28	31	32	30	30	31					26.0146	27.4162	27.6808	27.6829	29.2912	28.1477
					30	32	33	31							24.5295	25.4001	25.8894	26.4991
					28	30	28	28							24.0391	25.2466	24.9243	25.01
				31	29	30	27	29	31					25.3169	27.8508	28.0074	27.9773	27.6386	27.0849
			28	32	32	33	31	32	30	31			25.5426	28.0297	28.9278	30.1654	30.1488	28.6908	29.0757	28.4399
		27	30	31	32	35	34	31		33		25.3282	27.445	30.0374	31.5406	31.7594	32.8815	31.2139		30.4855
		29	30	33	33	34	32	33		32		26.5336	28.9757	31.1641	32.4052	32.9742	32.3951	31.085		29.7951
			28	32	32	33	31	31	32	33			27.644	30.0926	32.2104	31.5543	32.1213	31.3899	30.9199	30.039
				30	31	31	32	32	32					29.1194	30.0973	30.2938	30.3742	31.3364	30.1809
					30	31	31	31							28.1605	29.1805	29.0587	29.5739
					30	31	31	32							24.6681	25.5299	25.0635	25.3406
				30	31	30	32	32	33					25.2495	27.0405	27.2206	27.2112	26.5102	26.3328
			30	32	31	33	33	31	32	31			25.0432	27.264	27.7389	28.4675	28.801	27.3629	27.5363	26.8935
		29	31	33	33	34	37	33		30		25.1232	26.6842	28.8008	29.5721	29.9371	30.2256	29.2008		28.8638
		29	32	32	33	35	37	36		30		25.1337	27.023	29.138	29.8956	30.5584	30.0768	28.4768		27.6233
			30	32	33	33	34	34	34	33			25.7209	28.0323	29.8186	28.8692	29.4508	28.9247	28.3848	27.8252
				31	31	31	34	34	33					27.0724	27.7942	27.8714	27.9027	28.7277	27.6839
					29	31	30	31							26.0913	26.9636	26.7145	27.2417
					27	28	30	27							25.5465	26.436	26.0492	26.5033
				28	29	31	30	30	28					26.1371	28.4057	28.5388	28.809	28.0251	27.7135
			30	30	31	31	32	30	28	30			26.004	28.6573	29.2449	30.3135	30.6735	28.8986	29.3012	28.3305
		27	33	31	33	33	32	33		30		26.0459	27.834	30.4204	31.5197	31.8245	32.6048	31.1648		30.6771
		30	33	31	32	33	32	31		33		26.3002	28.8168	30.9845	32.0893	32.7772	31.9945	30.4914		29.7418
			29	32	31	31	32	33	29	31			27.4825	29.9761	31.8828	31.0883	31.6395	31.0291	30.4668	29.5238
				31	31	30	28	31	29					28.5943	29.5282	29.7108	29.6954	30.7146	29.6643
					31	28	30	29							27.7123	28.5467	28.3678	28.8519
					29	28	26	29							21.455	22.8307	22.2027	22.0217
				29	31	29	29	30	28					23.2581	25.9925	25.8004	25.4002	25.4812	24.678
			30	30	32	32	31	28	30	29			24.0423	26.3286	27.2562	28.4821	28.0428	26.7708	26.8186	26.3982
		31	31	31	32	32	31	30		29		24.0685	25.8332	28.2172	29.8249	29.79	30.7419	29.1955		28.4146
		30	30	31	33	33	33	34		31		25.1298	27.2876	29.5163	30.3952	30.9634	30.5821	29.1506		27.9171
			30	32	33	33	32	32	30	29			25.667	28.1015	30.0837	29.6496	30.4065	29.6873	28.9192	28.1706
				33	33	32	33	32	29					27.3422	28.2681	28.2819	28.577	29.5384	28.3508
					30	32	31	30							26.3984	27.1981	27.3024	27.7298
					28	30	28	26							21.8971	23.1618	22.5282	22.3225
				30	31	31	31	30	29					23.71	26.8603	26.5708	26.3963	25.8906	24.7798
			28	31	34	34	33	34	32	31			24.2439	27.5343	28.184	29.5546	29.384	27.0349	27.2564	26.4145
		30	30	33	33	34	35	35		30		24.7217	26.444	29.0638	30.7681	30.4366	31.465	29.6209		28.7623
		28	30	33	33	34	34	35		31		24.7283	27.7843	30.2819	30.8323	31.847	31.2069	29.0836		28.5339
			30	31	33	33	33	34	34	31			25.6348	28.6642	30.3831	29.8795	30.9797	30.4856	28.9092	27.9411
				32	33	31	31	32	33					27.1598	28.2443	28.301	28.6789	29.7608	28.6409
					32	31	28	29							26.1346	26.8601	26.9911	27.4228
					28	26	28	25							22.4878	23.7248	24.4557	24.3936
				30	28	28	28	32	31					23.4485	26.0131	26.6174	27.0806	27.1405	26.9471
			30	30	32	30	32	24	32	31			23.6931	26.1863	27.1318	28.7744	28.9391	27.4986	28.4659	28.305
		30	30	30	31	31	32	36		34		23.3477	26.1321	28.7108	30.3076	30.8606	31.718	30.5747		29.9799
		29	32	32	32	32	31	35		31		25.4018	28.5135	30.1253	31.7518	32.6137	31.9112	30.5985		28.9303
			30	31	32	32	31	35	32	33			27.0879	29.6306	31.6361	30.9222	31.6278	30.9974	30.5326	30.2169
				34	30	32	32	35	41					28.9058	29.8415	29.8983	29.7832	31.064	29.9067
					28	26	30	22							28.2958	29.157	28.4814	29.204
					40	29	28	24							25.4669	26.4294	25.8982	26.1821
				32	30	31	29	30	30					26.5751	28.1386	28.3372	28.1701	27.3419	26.8542
			28	32	33	30	32	31	33	32			26.702	28.6147	29.163	29.8375	29.8826	28.5194	28.3812	28.0509
		29	28	32	33	33	33	34		32		26.8461	28.0658	29.9579	30.7415	31.0301	31.282	30.0239		29.6858
		30	30	32	34	35	35	34		34		26.6442	27.9404	30.1597	30.6816	31.4142	31.0817	29.5518		28.5454
			33	31	33	32	32	32	32	32			26.6191	29.0005	30.9299	29.5711	30.1779	29.778	29.1393	28.4043
				30	31	31	32	32	33					28.1097	28.8081	28.7014	28.7325	29.5407	28.3279
					31	30	36	33							26.8281	27.6024	27.7229	28.0337
					31	30	27	36							22.6023	23.7156	23.92	23.8699
				30	31	31	30	29	29					23.3902	26.0622	26.5261	26.7621	26.2394	25.8005
			31	32	32	32	33	32	32	36			23.3941	26.2917	27.0458	28.4451	28.7265	26.9125	27.6631	27.0085
		35	30	31	32	34	33	31		31		23.2414	25.7609	28.3508	29.78	30.2686	31.1996	29.7843		28.9175
		31	31	32	33	33	31	30		32		24.4082	27.6437	29.5772	30.7927	31.6234	30.8459	29.3177		28.2858
			28	29	30	30	32	29	29	29			26.1508	28.6831	30.4646	29.9132	30.5551	29.9718	29.2763	28.6897
				29	29	29	30	25	31					27.5893	28.5025	28.7822	28.7247	29.8046	28.8647
					36	31	29	29							26.7912	27.7874	27.3133	27.9284
					27	29	27	27							24.2308	25.2058	25.4466	25.7817
				27	29	30	29	29	29					24.5912	26.2116	26.7848	27.1397	27.211	27.4673
			32	32	31	31	33	30	31	30			23.9847	26.3461	26.8956	27.6714	28.1761	26.868	27.8671	27.468
		23	30	31	34	32	34	30		29		23.7409	26.0055	28.2193	29.0521	29.2605	29.9396	29.0913		29.2175
		21	29	29	32	31	32	31		31		24.6994	27.1428	28.737	30.0527	30.647	30.1706	29.1171		27.7351
			28	29	32	31	32	31	30	29			26.2128	28.2413	30.2752	28.9144	29.4543	29.2571	28.8807	28.6244
				28	30	32	32	29	29					27.6807	28.4137	28.4816	28.1122	29.4888	28.1173
					28	34	31	29							26.8247	27.8324	27.234	28.1328
					26	25	27	29							24.4528	25.5138	24.975	25.007
				27	29	29	28	29	30					25.8541	28.572	28.5031	28.3647	27.834	26.9077
			26	30	30	32	32	29	32	31			26.2418	29.0119	29.8254	31.1072	30.9008	29.0408	29.2299	28.2378
		26	29	30	31	32	32	31		30		26.4355	28.0474	30.623	32.2579	32.1401	33.1932	31.3034		30.5292
		26	28	32	32	31	32	33		30		26.8564	29.2236	31.6535	32.5499	33.1308	32.529	31.0083		30.2719
			27	32	31	33	33	31	30	31			27.5684	30.2075	32.231	31.5486	32.4423	31.8002	30.9184	29.6526
				29	31	32	31	30	30					28.8823	29.9278	30.0787	30.3439	31.2112	30.2211
					26	29	27	29							27.9158	28.7332	28.9592	29.2134
					25	26	27	18							25.0587	26.0255	25.6147	25.7783
				30	28	30	28	30	29					26.089	28.643	28.7247	28.7328	28.0754	27.3906
			26	29	29	30	29	29	26	31			26.2549	28.9877	29.7383	30.9916	30.9981	29.1936	29.445	28.4152
		30	32	32	31	33	33	31		29		26.3598	28.0824	30.6687	32.181	32.2282	33.1904	31.4331		30.6931
		28	31	32	33	35	34	28		32		26.8149	29.2415	31.5716	32.5802	33.1513	32.4585	31.0053		30.2989
			29	32	33	35	33	31	30	30			27.7211	30.2717	32.2943	31.5768	32.3439	31.6971	30.9981	29.8237
				30	31	33	31	33	28					28.9676	29.9486	30.1568	30.313	31.1882	30.2469
					36	31	30	29							28.0116	28.883	28.9619	29.2638
					32	33	33	31							23.3469	24.3574	23.8936	24.2119
				31	33	33	34	33	34					24.237	26.1087	26.305	26.3992	25.9969	25.7592
			31	31	34	35	34	35	32	31			24.1603	26.2871	26.9648	27.9575	28.0448	26.9307	27.1693	26.7272
		27	29	31	33	34	35	37		32		23.9975	25.7774	28.1231	29.196	29.5226	30.1966	28.8749		28.4945
		29	30	31	34	33	34	35		33		24.7395	26.7574	28.7431	29.8294	30.3725	29.8622	28.716		27.6086
			28	30	33	32	32	33	32	33			25.6881	27.8591	29.8258	28.9987	29.389	28.8626	28.5331	27.8142
				30	30	31	32	31	31					27.0292	27.8998	27.9075	27.787	28.8657	27.7316
					30	31	30	30							26.1044	26.962	26.8556	27.4144
					27	28	34	28							21.6536	23.0001	21.6208	21.2117
				29	31	31	32	31	33					23.4704	25.9658	25.7057	25.1691	24.4792	23.3723
			33	31	31	33	32	31	35	28			23.6978	26.5184	27.1799	28.4116	28.0365	25.7097	25.9715	25.2349
		30	31	33	32	32	33	33		27		24.032	25.3299	27.7638	29.2591	28.978	29.5808	28.2584		26.9867
		31	31	32	30	31	35	31		29		23.3456	26.1125	28.2975	29.2826	30.1759	29.6372	27.3789		26.4841
			28	30	33	31	31	29	30	33			23.5825	27.1628	29.1622	27.9139	28.6685	28.8124	27.4281	25.9944
				29	29	30	28	30	26					25.3666	26.783	26.4799	26.4539	27.9968	26.1708
					30	29	29	27							23.4671	24.2095	24.3526	24.2457
					29	31	31	31							27.9276	28.7917	28.5307	28.5317
				33	31	31	30	31	34					29.0783	30.7717	30.8585	30.4435	29.7501	29.3795
			31	35	35	34	36	34	31	31			29.0249	30.955	31.5034	32.2574	32.237	30.6957	30.4966	30.1514
		32	32	34	35	36	35	33		34		29.2174	30.4986	32.4681	33.2741	33.3717	33.5673	32.2377		31.9586
		33	33	34	35	35	35	34		32		28.6898	30.1228	32.2614	33.0223	34.0126	33.6205	31.5726		30.2282
			32	31	33	34	35	31	32	32			28.3579	30.9493	33.3123	31.5973	32.2696	31.7472	31.1387	30.7928
				35	31	31	31	31	32					29.9536	30.5877	30.5968	30.9401	31.7129	29.985
					29	31	29	31							28.4391	29.6499	29.4107	29.7106
					29	30	29	30							23.0517	24.0885	24.1054	24.5271
				29	31	30	31	30	30					23.96	26.9546	27.5706	27.5277	27.0957	26.0426
			29	31	34	32	32	32	28	29			23.4756	27.3222	28.6651	30.1251	30.7904	28.7143	28.7295	27.7335
		28	30	33	33	33	35	33		31		21.4891	26.0664	29.8288	31.6034	31.5501	32.452	31.5995		29.0837
		27	29	33	33	34	35	32		31		19.191	26.9063	30.0972	31.7764	32.5975	31.8438	30.0068		28.4857
			30	32	33	33	34	31	32	33			23.7565	28.8813	31.0263	30.7403	31.2173	30.9935	29.5206	28.8117
				30	30	30	31	32	31					26.9516	28.8639	29.0849	28.9971	30.7858	29.6742
					32	29	32	30							25.2528	26.5133	27.2757	27.8686
					27	27	30	30							26.1399	26.9918	26.794	26.4721
				29	29	30	32	30	35					26.8592	28.9083	29.2365	28.7699	27.8255	27.1954
			29	31	33	34	33	31	32	30			26.9026	29.1126	29.8688	30.761	30.7324	28.7181	29.0132	28.4583
		29	32	33	33	33	33	34		30		27.1697	28.448	30.3784	31.5018	31.8229	31.96	30.8554		30.2169
		27	31	33	33	33	33	32		32		26.6605	28.4921	30.684	31.319	32.3268	32.0202	29.9256		28.9359
			30	33	35	33	33	33	32	32			26.2587	29.3658	31.5688	29.8977	30.776	30.4179	29.6979	28.7002
				30	33	34	34	33	33					27.8994	29.0285	28.9939	29.1758	30.1062	28.4163
					31	30	32	32							26.4981	27.322	27.2761	27.3096
					26	29	25	28							23.4292	24.3648	24.2594	24.5841
				28	29	29	29	29	28					24.0298	26.2576	26.517	26.8912	26.266	26.0259
			30	30	31	31	31	27	30	29			23.8488	26.4459	27.0877	28.2091	28.5772	26.9094	27.4591	26.7068
		25	29	30	32	34	35	28		30		23.7143	25.7742	28.3325	29.451	29.8505	30.618	29.2655		28.7643
		26	28	30	34	33	33	28		29		24.3487	27.0912	28.9855	30.2016	30.9702	30.2095	28.7676		27.9031
			25	29	33	32	32	30	30	29			25.8501	28.2415	30.0552	29.3026	29.7815	29.2485	28.7429	28.0126
				29	31	29	30	30	29					26.9991	27.9412	28.1348	27.9965	29.0708	28.0648
					25	26	27	29							26.218	27.0981	26.7877	27.3851
					32	31	30	31							26.2548	27.1161	26.9428	26.936
				30	31	34	33	33	33					27.3342	28.9931	29.2002	28.8031	28.0479	27.6471
			32	32	31	32	31	33	34	32			27.369	29.3053	29.863	30.4624	30.5262	28.952	28.8623	28.5182
		30	31	33	33	34	33	33		34		27.6229	28.8643	30.6654	31.4452	31.7132	31.8923	30.6243		30.2796
		31	31	33	35	34	33	34		32		27.0898	28.4819	30.625	31.2244	32.2167	31.8756	29.9941		28.6992
			31	33	33	34	33	33	35	31			26.8744	29.484	31.6179	29.8882	30.667	30.2368	29.572	29.013
				32	31	32	32	30	31					28.4138	29.0637	29.1118	29.3034	30.0893	28.5561
					29	31	33	32							27.0415	27.9941	27.9023	28.1944
					33	28	26	29							25.9864	27.0259	26.5644	26.599
				30	31	30	29	30	29					27.3912	30.2188	30.1672	30.0694	29.4508	28.5371
			26	31	34	32	32	32	29	29			27.7559	30.666	31.5056	32.854	32.6978	30.6929	30.8847	29.8266
		30	31	31	33	34	36	36		31		27.9569	29.6496	32.3498	34.0759	33.9533	35.0167	33.0351		32.2401
		28	32	32	33	34	35	34		32		28.3272	30.8428	33.3937	34.3314	34.9536	34.3116	32.6807		31.9355
			33	33	33	34	32	34	34	33			29.0777	31.901	34.0315	33.228	34.2148	33.5691	32.63	31.2656
				31	30	33	33	32	32					30.4402	31.5669	31.6884	31.9629	32.89	31.8362
					25	29	33	33							29.4458	30.304	30.529	30.7523
					30	31	28	29							19.0896	20.8309	20.6411	19.9971
				30	29	30	29	30	29					22.2478	25.8277	25.9248	25.7205	25.35	23.8695
			30	34	32	33	31	30	27	30			22.868	26.6317	27.6866	29.3662	29.1964	27.3383	26.7989	25.68
		31	31	35	34	33	34	31		33		22.8771	25.7702	29.1571	30.7459	30.1331	31.1914	29.6644		27.8151
		28	30	36	35	33	36	33		31		22.7087	27.0739	29.7534	31.0684	31.7506	31.0818	28.8243		27.9386
			32	32	31	30	32	31	32	33			24.4103	28.4615	30.2215	29.8879	30.5538	30.8646	28.6969	27.2864
				32	32	31	30	32	31					26.6669	27.9501	28.1923	28.3179	29.7236	28.2215
					31	28	29	29							24.9598	25.4075	25.9272	26.6273
					27	30	27	30							23.5683	24.4232	24.2086	24.2505
				25	29	32	30	31	30					24.3309	26.816	26.9852	27.0461	26.3425	25.7437
			27	30	29	33	32	31	32	31			24.4205	27.1311	27.8033	29.015	29.1451	27.2281	27.5851	26.5816
		27	30	31	30	33	33	27		34		24.615	26.3599	28.718	30.1787	30.3086	31.0835	29.4787		28.7615
		29	29	31	33	32	32	34		33		24.8622	27.421	29.5792	30.436	31.156	30.4359	28.8813		28.3232
			34	29	31	33	31	33	30	29			25.8473	28.3583	30.1724	29.4573	30.267	29.6632	28.906	27.9421
				28	31	31	29	29	29					27.0796	27.9231	28.1986	28.331	29.1704	28.304
					30	30	30	27							26.1699	27.0507	26.9724	27.3065
					32	30	32	30							23.5773	24.4731	24.0919	24.2701
				31	31	32	31	32	33					24.5567	26.171	26.4189	26.2546	25.4494	24.8741
			30	32	32	33	33	34	30	32			24.7602	26.6651	27.211	27.8563	27.9381	26.345	26.452	26.0231
		29	30	32	33	35	34	32		32		24.9538	26.1821	27.8465	28.6706	28.9773	29.2273	27.9986		27.6028
		30	32	32	34	33	33	33		32		24.6515	26.0882	28.1506	28.5877	29.3893	29.0637	27.4586		26.6379
			31	32	32	32	32	33	30	30			24.7263	27.0637	28.8019	27.4163	28.1683	27.7838	27.1015	26.3445
				30	31	32	30	30	31					26.1156	26.7715	26.7211	26.7411	27.5295	26.3374
					28	28	29	32							24.9282	25.6496	25.7003	25.9281
					25	25	24	25							21.9376	23.2816	22.7173	22.5384
				25	29	29	28	29	33					23.8608	27.1418	26.881	26.7329	26.351	25.2022
			30	28	30	29	28	27	28	30			24.3794	27.8344	28.5394	30.0792	29.7776	27.6571	27.8756	27.0104
		24	27	30	30	32	31	33		27		24.7725	26.6344	29.5015	31.3086	31.0145	32.1541	30.2891		29.3886
		25	29	33	33	30	32	30		25		25.3821	28.4151	30.9394	31.6933	32.4873	31.826	29.9768		29.2961
			26	31	31	31	32	32	27	26			26.369	29.2952	31.0429	30.8886	31.8825	31.324	29.8405	28.7965
				31	31	30	29	30	28					27.8639	28.9687	29.1119	29.5027	30.5665	29.6303
					31	28	30	30							26.9787	27.65	27.8481	28.3154
					26	27	26	27							25.2104	26.2626	25.616	25.8482
				30	30	30	28	27	27					26.3424	28.0348	28.2895	28.1239	27.2824	26.6725
			28	29	32	32	29	28	30	28			26.5942	28.6009	29.1926	30.0648	29.9397	28.4984	28.4699	28.0392
		29	30	31	33	32	32	30		29		26.7765	28.0698	29.9729	30.9125	31.1584	31.4887	30.1488		29.6466
		27	29	32	33	32	31	33		31		26.5684	28.0879	30.3409	30.9044	31.6018	31.2058	29.7241		28.904
			29	29	32	31	30	30	30	29			26.7106	29.1216	31.0997	29.7066	30.3867	30.0485	29.3326	28.4844
				27	29	30	31	32	30					28.2037	28.9425	28.8119	28.7609	29.7153	28.509
					31	31	32	30							26.9072	27.6801	27.8169	28.0229
					30	30	32	33							25.1411	25.8166	25.5348	25.9804
				36	31	30	32	32	31					25.3933	27.6753	27.7759	28.0435	27.3947	27.0445
			29	32	34	32	34	31	33	31			25.2064	27.7261	28.498	29.7305	30.2183	28.0802	28.6048	27.7124
		28	31	32	33	33	34	32		30		24.7894	27.0026	29.4658	30.9557	31.245	31.9253	30.6713		29.8631
		28	29	32	32	33	34	35		29		23.9445	27.7804	29.9949	31.1506	32.0778	31.2736	29.5858		28.8075
			28	30	31	30	31	29	31	27			25.9137	29.072	30.9018	30.213	30.9463	30.2471	29.4974	28.7824
				28	29	30	29	30	29					27.5434	28.7583	28.8062	28.923	29.9858	29.1213
					27	28	29	31							26.6877	27.7138	27.6421	28.0992
					26	25	26	26							24.5502	25.5002	24.7522	24.9862
				30	28	28	27	26	27					25.5297	27.4192	27.5738	27.409	26.7971	26.1959
			29	31	30	30	31	29	28	26			25.75	27.9049	28.5624	29.547	29.3608	28.1388	28.0206	27.404
		26	27	31	32	31	32	31		29		25.9709	27.2337	29.3794	30.6558	30.7641	31.2278	29.6924		29.2736
		29	29	32	33	33	33	32		29		26.0437	27.656	29.9627	30.5644	31.1155	30.6322	29.412		28.7461
			30	32	33	33	35	32	29	31			26.3099	28.5295	30.5726	29.6462	30.2177	29.7369	29.1621	28.1687
				31	32	31	30	29	28					27.7032	28.4436	28.4611	28.4848	29.4388	28.3978
					31	31	28	33							26.5532	27.3501	27.5688	27.8633
					32	30	27	29							22.1978	22.8614	21.1804	20.7583
				28	29	32	33	29	29					24.4082	25.4494	25.2255	24.189	24.0364	22.0433
			32	29	33	29	32	30	32	31			24.2667	26.4331	26.9447	27.1171	27.0699	25.3661	24.7006	23.617
		32	30	34	32	33	33	32		32		24.7472	25.6738	27.6962	28.6588	28.4982	28.7681	27.8769		24.2737
		29	30	33	33	36	33	34		30		25.0253	26.1259	27.8629	28.5756	29.1178	28.691	25.9663		21.4542
			30	31	34	32	32	32	30	33			24.8262	27.7266	29.0089	27.9623	27.6885	27.6269	26.1016	24.7874
				31	30	30	30	31	28					26.3841	26.948	26.5663	26.2208	27.593	24.952
					29	29	32	34							23.6274	24.6845	24.1668	23.4258
					30	31	27	23							24.7049	25.8524	25.3514	25.4969
				28	31	31	28	29	29					26.0066	28.5585	28.6067	28.5388	28.0887	27.4243
			29	29	30	31	31	29	28	28			26.2751	28.8053	29.6689	30.9237	30.8206	29.2802	29.5401	28.7131
		27	30	34	33	33	32	32		29		26.186	28.0515	30.6605	32.1858	32.2652	33.3877	31.6389		30.8858
		30	28	32	30	32	32	33		30		27.1034	29.394	31.7095	32.8752	33.3589	32.7658	31.4498		30.3683
			31	30	31	30	31	30	31	27			28.0064	30.4886	32.6249	31.9682	32.6091	31.8804	31.3346	30.2568
				30	31	30	29	29	29					29.3903	30.3907	30.5759	30.7288	31.6107	30.5445
					29	29	30	30							28.4068	29.3553	29.4019	29.7863
					28	26	28	26							23.3358	24.3835	23.5239	23.0855
				28	29	31	29	29	27					24.5508	27.0479	26.9536	26.7675	25.8479	24.849
			28	30	30	33	30	28	28	29			24.6957	27.3538	28.2649	29.7577	29.4036	27.0559	27.1606	26.5437
		28	31	31	32	32	32	29		28		24.9256	26.2807	28.8997	30.434	30.1245	30.5313	29.4973		28.397
		27	32	33	32	33	32	31		29		24.2476	27.0429	29.1845	30.4075	31.2839	30.6807	28.2481		27.6373
			30	32	31	30	32	30	29	30			23.8952	28.0432	30.2103	28.8033	29.4967	29.6471	28.334	26.727
				30	31	31	30	30	30					25.6672	27.8142	27.1627	27.24	28.7364	26.4989
					29	30	28	29							23.5652	24.2464	24.1677	24.0543
					28	29	30	29							21.7003	23.155	22.5785	21.9403
				28	29	29	31	29	28					23.8489	27.1639	27.1471	26.8066	26.0034	24.8225
			28	30	30	31	31	32	33	29			24.1361	27.6434	28.5048	30.2181	29.9953	27.6189	27.4964	26.5741
		27	29	31	33	34	30	32		30		24.242	26.3476	29.3965	31.2603	30.7134	31.6372	30.1201		28.5199
		29	29	31	32	33	32	32		30		23.6413	27.4157	30.0392	31.1098	32.0993	31.4754	29.1507		28.3954
			30	32	31	31	31	31	32	32			24.5202	28.6339	30.7935	29.9686	30.6993	30.8925	29.068	27.5632
				29	29	29	30	30	30					26.7236	28.1583	28.2848	28.4379	29.838	28.2608
					31	29	30	31							24.8938	25.5752	26.0403	26.4862
					27	23	23	22							20.4237	21.4089	22.038	21.8786
				27	27	27	26	24	24					21.2199	23.9826	24.5634	24.9496	24.3597	23.7726
			26	30	30	33	30	26	25	28			21.0771	24.4973	25.1613	26.6602	27.0989	25.047	25.7476	25.0804
		24	27	31	35	32	32	28		33		21.0074	23.7869	26.4503	27.9841	28.3531	29.1464	27.9676		26.7395
		27	28	32	32	32	32	32		30		21.7315	25.7593	27.7102	28.8068	29.7861	28.9807	27.2603		26.3951
			27	29	31	33	32	31	30	30			23.9889	26.7426	28.3374	27.9551	28.6477	28.2518	27.1828	26.7969
				28	29	30	32	32	31					25.6524	26.4588	26.8161	26.706	27.95	27.1163
					29	29	26	29							24.9344	25.6185	25.2454	25.9585
					29	29	28	29							25.1307	25.9872	25.5443	25.7463
				26	31	30	30	29	28					26.0839	28.0886	28.2439	28.1146	27.391	26.8058
			29	32	32	33	30	29	30	28			26.2663	28.5224	29.1783	30.0191	30.1124	28.4854	28.5773	27.8212
		28	31	31	32	32	32	32		29		26.454	27.7944	29.9108	31.147	31.3323	31.7667	30.2287		29.834
		25	30	32	31	32	32	30		30		26.4119	28.1882	30.4866	31.0889	31.7768	31.3368	29.7661		29.042
			28	32	30	30	31	31	32	29			26.7033	29.1386	31.1012	30.001	30.7796	30.2292	29.6118	28.5425
				31	30	25	31	30	28					28.0557	28.8777	28.9338	29.028	29.8875	28.7615
					27	29	28	31							26.9823	27.7917	27.9148	28.15
					32	29	32	32							24.4614	25.5269	24.9179	25.1945
				31	32	33	32	29	29					25.5024	27.5654	27.7078	27.6942	27.1987	26.7984
			30	32	35	34	33	32	32	31			25.5759	27.8198	28.5487	29.6258	29.615	28.4145	28.5125	27.9751
		31	30	32	32	35	33	31		30		25.5264	27.2242	29.6607	30.8953	31.124	31.8792	30.3728		29.886
		27	30	34	34	33	33	33		31		26.2015	28.1944	30.3861	31.3792	31.9276	31.3794	30.1818		29.1329
			31	30	34	32	32	31	30	31			26.978	29.2629	31.33	30.5435	31.0086	30.4104	29.979	29.1266
				29	30	31	30	30	29					28.3748	29.26	29.2868	29.2867	30.3055	29.1826
					28	28	26	30							27.3462	28.2291	28.2475	28.7197
					30	30	30	28							21.5349	22.9844	21.9307	21.5933
				31	29	30	29	27	30					23.4818	25.8895	25.4233	24.7546	24.8224	24.7473
			29	32	31	31	31	27	30	30			24.5813	25.9302	26.9802	27.7951	27.1676	26.5372	26.6032	26.7743
		28	30	33	32	31	32	27		31		24.1948	26.1479	28.2298	29.4365	29.6201	30.2309	28.8374		28.5922
		28	31	33	32	34	33	32		32		25.6504	27.2691	29.5623	30.2311	30.7846	30.6206	29.3608		27.8186
			29	32	29	33	32	31	29	32			25.927	28.2028	30.3162	29.7355	30.2119	29.3486	29.1745	28.5776
				31	31	30	30	32	30					27.9177	28.719	28.532	28.763	29.8939	28.3354
					31	30	32	31							27.0579	27.8469	27.718	28.1115
					31	30	26	27							19.7	21.0971	20.3515	20.4015
				30	31	31	27	30	32					21.658	25.2908	25.2442	24.5563	24.3176	22.8856
			29	32	32	32	32	30	30	31			21.5538	25.4293	26.7967	28.1562	28.1357	26.2148	25.9631	24.7972
		28	29	30	32	34	33	31		31		19.629	23.2464	27.5484	29.1899	28.6351	29.4007	28.3742		26.3974
		29	28	28	32	35	34	32		30		17.9295	24.3235	27.7231	29.3	29.6896	29.4173	27.3245		25.6315
			30	30	32	34	31	29	29	30			20.2049	26.2263	28.4801	28.0368	28.6293	28.7666	27.1789	24.9891
				33	31	31	30	33	28					23.0654	25.924	25.7722	25.9116	27.9017	25.5824
					30	31	28	31							20.4247	21.5888	22.934	22.8105
					30	28	25	26							20.528	22.1379	22.6756	22.169
				31	31	32	29	31	29					22.9921	26.5465	26.835	26.8844	27.0159	25.7397
			30	32	33	33	31	31	30	28			23.8175	27.4714	28.5195	30.4515	30.1722	28.3297	28.5566	27.9609
		26	30	32	33	33	32	33		27		23.9836	26.7493	30.0358	31.9033	31.8238	32.6484	31.3138		30.0019
		28	29	31	32	33	33	35		29		25.2063	29.0768	31.5023	32.6774	33.5357	33.0286	30.9337		29.8876
			28	31	33	34	32	31	32	28			26.6762	30.1075	31.9456	31.8122	32.7728	32.5519	30.8647	29.8948
				30	30	31	30	32	32					28.8213	30.0187	30.1286	30.2644	31.801	30.5744
					30	32	29	30							28.0774	28.3363	28.5346	29.2488
					28	28	28	28							20.985	22.1125	23.1199	23.4528
				28	29	30	31	31	30					21.2405	23.6228	24.8073	25.5493	25.519	24.6572
			24	25	26	32	34	30	30	30			20.0246	23.5161	24.7372	26.6541	27.4585	25.7917	26.5742	26.1716
		18	27	25	28	32	34	31		29		17.6032	22.5368	25.8775	28.0426	28.6893	29.3186	28.8336		27.1959
		27	27	29	32	32	33	33		29		18.7754	25.3092	27.5129	29.3336	30.2587	29.5651	27.7829		26.5118
			27	29	31	31	33	34	31	32			23.3748	27.1422	28.7638	28.2196	28.592	28.436	27.53	27.3237
				29	31	31	31	32	32					25.8061	27.0151	27.1919	26.8217	28.5689	27.5704
					31	31	29	30							24.8792	25.7247	25.8183	26.6615
					28	30	29	29							19.3606	21.0888	19.3975	19.1991
				29	30	29	30	31	30					22.2291	25.1845	24.553	23.8577	23.961	22.5747
			30	30	29	31	31	31	30	28			23.18	26.0737	26.7737	27.849	27.2635	25.6027	25.4958	24.7023
		30	29	31	33	32	34	32		32		23.5899	25.2271	27.754	29.2365	28.9053	29.8703	28.2315		26.9759
		28	32	33	33	33	33	32		30		23.8907	26.5459	28.9711	29.7871	30.3258	29.8187	27.8545		26.6977
			30	31	33	33	34	32	32	31			24.6458	27.4837	29.0376	28.8008	29.6146	29.3171	27.7438	26.7643
				30	30	31	32	34	31					26.3973	27.3016	27.132	27.3567	28.655	27.3085
					28	30	30	30							24.8998	25.5991	25.7943	25.9695
					28	25	25	25							25.7651	26.3782	26.0829	26.39
				30	31	30	28	28	27					26.102	28.3538	28.4433	28.4622	27.9106	27.4135
			30	30	33	32	30	29	30	28			26.0723	28.3662	29.283	30.472	30.8315	28.6136	28.9871	28.1762
		28	29	30	32	34	32	31		29		25.5789	27.6734	29.9576	31.728	31.8852	32.4393	31.1252		30.2788
		26	29	32	32	34	33	36		31		24.3104	28.0507	30.4249	31.4515	32.4929	31.849	29.9651		29.1105
			27	30	32	32	32	30	32	30			25.8744	29.3087	31.3544	30.4759	31.3207	30.5848	29.8186	29.0444
				31	31	30	30	30	32					27.853	29.1244	29.1607	29.4438	30.3632	29.4186
					29	27	28	27							26.8161	27.9881	28.0416	28.4507
					28	28	27	26							22.509	23.8483	23.5172	23.1159
				25	27	28	28	24	28					24.1131	26.0917	26.0478	25.5774	26.1256	26.7982
			27	30	29	30	17	27	28	30			24.8507	26.044	26.9824	27.7012	27.2797	26.5792	27.8327	28.1671
		27	30	31	29	29	29	27		32		24.3134	26.7034	28.3266	29.5955	29.4198	30.2998	29.0187		29.8475
		27	29	31	31	33	32	33		29		26.7607	28.2696	30.1405	30.9312	31.3965	31.2161	30.6916		28.7497
			27	29	31	32	31	29	32	31			27.2758	29.2186	31.5948	30.4339	31.1386	30.3178	30.5434	30.133
				29	31	31	31	30	32					29.5944	30.0703	29.9229	30.1535	31.3879	29.5452
					31	32	32	30							28.8134	29.6881	29.0648	29.5049
					26	28	25	25							22.5624	23.7311	23.1376	23.0312
				28	29	28	27	27	27					24.1872	26.9699	26.7853	26.6189	26.0999	25.1203
			31	30	32	30	31	28	30	28			24.6353	27.5347	28.2265	29.4831	29.2872	27.202	27.4459	26.5991
		30	29	30	31	31	31	30		30		24.997	26.5922	29.0611	30.5889	30.3803	31.3448	29.5474		28.8011
		27	30	35	32	32	31	31		31		25.1055	27.7371	30.0769	30.7769	31.5954	30.9975	29.1674		28.5366
			28	32	31	31	30	31	30	29			25.8774	28.6546	30.4561	29.7319	30.7583	30.242	29.0254	27.9602
				28	27	30	29	30	30					27.2178	28.2901	28.3204	28.5976	29.6185	28.4963
					30	28	29	27							26.2531	26.9897	27.1341	27.4069
					28	29	30	30							17.339	19.0745	20.0234	19.9425
				26	29	29	30	30	31					20.5	24.4532	25.466	25.2931	25.6375	23.903
			29	29	30	30	32	30	30	29			20.7653	25.5585	27.0841	28.9131	29.0166	27.598	27.0802	26.0424
		25	29	32	33	33	32	32		30		18.5779	24.29	29.008	30.673	30.3723	31.0966	30.0067		27.4072
		29	31	31	34	34	33	33		31		17.5262	25.8925	29.1705	31.3384	31.8646	31.1741	29.2718		27.2549
			31	30	32	32	31	32	32	30			22.3086	28.2807	30.2304	30.0494	30.5544	31.1495	28.7986	27.4755
				31	31	32	30	31	30					25.8786	28.0289	28.272	27.8117	30.2197	28.5559
					29	30	32	32							23.7085	24.5396	25.7582	26.3867
					26	27	24	25							24.0969	25.505	24.3363	24.3454
				30	29	29	28	31	30					25.8871	27.9185	27.9544	27.5515	26.8729	25.8689
			31	32	33	34	32	31	30	30			26.3015	28.8493	29.4278	30.3536	30.2799	28.0092	28.4242	27.8044
		29	28	33	33	33	33	32		33		26.8288	28.0597	30.2714	31.4589	31.3635	31.943	30.5059		29.61
		29	29	33	33	32	34	32		30		26.4571	28.6604	30.9478	31.449	32.4707	32.0547	29.7639		29.0747
			29	30	32	31	31	32	29	31			26.8531	29.6707	31.7063	30.1924	31.0411	30.8386	29.7054	28.68
				30	31	28	30	32	30					28.3789	29.4468	29.0965	28.9593	30.476	28.744
					28	30	31	29							26.9346	27.79	27.8516	27.6803
					26	25	22	28							11.3364	13.2239	15.6837	15.0259
				30	29	28	28	29	28					16.5543	20.3686	21.7166	22.0069	23.133	21.7059
			31	30	31	32	30	26	31	30			18.2059	22.1872	23.0243	26.1178	25.7899	24.6507	24.8969	24.8019
		26	28	31	32	32	30	29		32		18.066	22.5514	25.8698	27.9464	28.2397	28.8002	28.0775		26.6078
		27	31	31	30	32	31	25		29		20.6595	25.3166	27.4062	29.3657	30.3692	30.0372	28.1052		26.2104
			28	30	31	30	30	28	30	29			23.193	27.3844	28.9823	28.9122	29.469	30.0134	27.5905	27.083
				29	31	30	28	30	31					26.055	27.9518	27.5056	27.0486	29.2852	27.3513
					28	31	31	26							25.1246	24.9847	25.5932	26.1368
					28	28	27	27							22.2509	22.7029	24.7173	21.5454
				31	31	29	30	31	29					23.4957	24.8666	25.6495	25.2801	23.8352	23.5895
			26	30	34	30	32	31	32	30			23.3366	24.9769	25.0926	26.6825	27.5816	24.5362	24.3237	25.0843
		24	29	28	32	33	31	33		32		24.8531	25.3483	26.3413	26.9076	28.3711	27.7727	25.3551		27.5516
		23	28	29	32	34	33	30		31		12.8592	14.2405	16.1697	21.9725	27.9075	29.2195	25.9066		26.6832
			14	24	26	31	33	30	27	29			5.2468	4.6333	11.6686	23.1861	25.9911	22.9015	23.655	27.1198
				17	30	32	31	27	30					10.4702	10.7544	13.988	20.058	22.9805	23.3309
					28	28	29	29							14.5115	19.8423	20.8143	24.5358
					29	30	30	31							25.4247	26.3081	25.9454	26.0956
				32	31	31	30	32	32					26.4339	28.4116	28.6265	28.5074	27.7083	27.0654
			32	30	34	33	33	32	33	31			26.6302	28.9073	29.567	30.4033	30.5089	28.7111	28.9202	28.1624
		29	32	33	33	33	33	34		31		26.8384	28.2234	30.2487	31.4836	31.6626	32.0884	30.5233		30.1244
		29	31	34	34	35	33	33		32		26.6902	28.5147	30.795	31.4226	32.1807	31.7379	30.035		29.3238
			32	31	33	32	33	31	33	30			26.964	29.5011	31.4898	30.1868	31.0414	30.5282	29.8741	28.7788
				30	31	30	32	31	31					28.3486	29.1982	29.2538	29.2991	30.1992	28.9767
					27	29	30	30							27.2504	28.0666	28.1155	28.2976
					31	32	33	33							25.8254	26.5734	26.2046	25.7293
				29	31	32	31	32	32					26.3341	28.5113	28.6691	28.1972	27.6013	26.7571
			32	32	33	32	33	33	34	31			26.3355	28.5158	29.6941	30.9947	30.6662	28.693	28.6608	28.2812
		32	33	34	33	33	35	32		35		26.3134	27.7194	30.1165	31.7871	31.7983	31.7103	30.9129		30.1751
		28	29	32	32	31	32	31		33		25.2145	27.9747	30.2282	31.1427	32.228	31.8822	29.6041		28.7456
			29	29	30	31	31	31	32	30			24.6693	28.7231	31.1187	29.8786	30.585	30.2398	29.4133	28.2926
				27	28	29	30	32	30					26.6858	28.7625	28.3283	28.8176	29.9412	27.9615
					28	29	28	34							25.0468	26.0325	26.0971	26.1572
					28	28	27	26							24.3435	25.277	25.5583	25.3343
				30	31	29	30	29	30					25.2077	27.1075	27.327	27.427	27.1606	26.2385
			32	32	32	32	32	30	28	29			26.0824	26.1882	27.6587	29.3727	29.5926	27.6981	27.1563	27.5756
		25	28	32	32	34	34	28		29		25.9288	27.1088	28.1481	29.7049	29.7793	29.4892	28.4643		29.5031
		18	17	22	32	34	35	33		30		22.9531	25.761	26.4258	27.4861	29.7887	30.3403	27.3446		27.6626
			29	27	28	33	32	29	30	26			20.7198	22.0227	24.0913	27.3463	28.6084	26.4604	27.0256	27.8739
				28	30	30	30	30	31					22.1348	24.495	22.7621	25.2283	27.2266	24.8131
					24	28	31	29							21.7133	24.5533	23.3835	24.8891
					23	25	25	26							20.49	21.8972	21.9044	21.3858
				29	28	29	27	28	30					22.6637	25.9119	26.2707	26.1693	25.4418	24.2292
			29	29	31	32	31	29	28	28			22.7044	26.5543	27.5098	29.2362	29.3738	27.1801	26.9208	25.9336
		23	28	30	33	33	33	31		30		22.5134	25.407	28.7619	30.5279	30.0119	30.9942	29.6439		27.7238
		34	30	31	32	33	33	33		30		21.8378	26.6135	29.268	30.4818	31.4287	30.6986	28.4768		27.739
			30	32	32	32	33	29	32	32			23.8351	27.981	29.9597	29.4965	30.0026	30.2798	28.3341	27.0896
				34	32	32	31	31	30					26.1575	27.5399	27.8311	27.8824	29.3648	27.9844
					33	28	31	29							24.4409	25.1383	25.6314	26.3127
					28	31	31	32							21.8799	23.5087	22.3821	22.7633
				28	31	32	30	27	29					22.459	24.9312	24.6004	24.4945	25.2326	25.2135
			31	28	29	31	27	30	32	31			21.8549	23.3359	24.2978	25.106	25.022	23.9507	26.3138	26.2053
		26	24	24	30	29	28	30		32		19.0421	22.5681	24.4922	25.8843	25.0448	27.1988	26.2181		27.9474
		28	30	33	34	33	35	35		32		24.9075	26.3549	28.436	29.7753	29.0762	28.9821	28.4546		26.8877
			32	31	33	33	32	33	30	33			26.0983	27.8086	29.7303	28.2984	29.1956	28.5661	29.0556	27.8152
				30	33	33	30	31	33					27.6437	27.9253	27.9669	28.1296	29.1458	27.2567
					31	32	31	32							26.5987	27.0377	26.8603	27.1474
					30	30	31	30							24.9502	25.8987	25.516	25.1385
				32	31	32	31	30	29					25.6562	27.8632	28.1353	27.7636	26.8807	26.1028
			26	32	32	32	31	31	30	30			25.8505	28.1337	29.0121	30.1545	29.9083	27.8343	28.0809	27.5858
		27	29	31	33	32	32	33		29		26.1633	27.4228	29.5666	30.801	30.9465	31.1079	30.1228		29.3818
		26	26	31	32	30	34	33		30		25.6718	27.7491	29.8774	30.6045	31.6182	31.2187	29.0717		28.4022
			27	29	30	32	32	31	32	27			25.1963	28.5804	30.7517	29.1714	29.9691	29.7817	28.8834	27.7271
				27	29	30	32	32	30					26.7973	28.3179	28.0255	28.1914	29.3488	27.4372
					29	32	31	30							25.2684	25.9866	25.9432	25.9402
					25	25	28	25							23.6645	24.5751	24.5215	24.5421
				27	28	30	28	30	27					24.3932	27.2913	27.5735	27.7446	26.9588	26.1801
			27	30	31	32	27	30	30	30			24.3051	27.8244	28.4869	30.0629	30.4068	27.933	28.3777	27.4631
		29	30	30	32	34	30	29		31		24.3128	26.8334	29.5323	31.4015	31.4041	32.3751	30.8588		29.5457
		28	28	30	31	30	30	29		27		23.8492	28.1432	30.5997	31.5236	32.6106	31.6579	29.7668		29.1789
			29	32	33	32	31	30	24	28			25.9676	29.2145	31.0534	30.6437	31.4642	30.9256	29.5881	28.9889
				31	31	29	30	31	25					27.8329	28.8119	29.1301	29.2706	30.4348	29.6661
					27	25	30	30							26.7713	27.7221	27.6286	28.2644
					27	29	28	32							21.2961	22.891	21.7741	21.5147
				28	29	30	25	29	31					23.4538	26.4116	26.0439	25.4192	25.4673	24.3955
			29	33	30	30	28	26	28	30			24.4145	27.0316	27.8806	29.1156	28.5295	27.0308	26.9476	26.4927
		28	30	33	32	33	33	32		30		24.7314	26.3432	28.8355	30.4562	30.2193	31.1705	29.6191		28.6479
		23	28	32	33	33	34	33		31		25.4443	27.7568	30.2219	30.7931	31.4893	31.1063	29.3529		28.3486
			31	33	33	34	33	35	32	34			25.8697	28.4697	30.3983	30.0716	30.879	30.2761	29.0825	28.3537
				33	31	31	33	32	33					27.6215	28.6042	28.4915	28.8497	29.9814	28.7045
					31	29	29	29							26.5188	27.2891	27.5147	27.8537
					29	30	27	28							24.6352	25.571	25.1	25.2046
				28	29	30	29	29	28					25.6378	27.4961	27.752	27.5934	26.8076	26.1518
			30	30	31	30	29	27	25	24			25.8828	28.0379	28.6844	29.5334	29.5257	27.8442	28.0149	27.3563
		27	28	31	30	31	31	31		28		26.127	27.4724	29.363	30.5399	30.7127	31.0724	29.5805		29.1528
		25	30	30	32	33	32	29		28		25.9001	27.6605	29.8748	30.4368	31.1939	30.7604	29.1248		28.4833
			30	30	30	31	30	28	28	30			26.1421	28.5805	30.5477	29.1967	30.0196	29.58	28.913	27.9238
				30	31	31	31	29	30					27.5547	28.347	28.3583	28.3399	29.2823	28.0678
					29	30	31	29							26.415	27.222	27.2551	27.4156
					31	30	29	27							23.2359	24.3798	23.9884	24.0635
				29	31	32	30	28	29					24.4799	26.9326	27.0449	26.9807	26.6108	26.0154
			31	30	31	33	31	31	30	30			24.7181	27.1374	27.9932	29.1889	29.1317	27.6814	28.0074	27.3252
		29	30	32	32	34	32	30		31		24.5793	26.5149	28.9975	30.467	30.6185	31.6802	30.042		29.3224
		29	32	33	30	31	34	34		29		25.6234	27.9129	30.0639	31.1999	31.7297	31.1727	29.8965		28.7627
			32	32	32	31	30	31	29	31			26.5955	28.9637	30.9891	30.3721	30.9582	30.2508	29.7609	28.8452
				30	31	30	30	30	31					27.9913	28.9335	29.1255	29.2323	30.1194	29.0559
					29	27	28	33							27.0525	28.0043	27.9624	28.405
					22	23	24	25							23.2909	24.6466	23.3545	23.4308
				25	26	25	28	27	27					24.979	26.7994	26.8645	26.334	25.8333	24.7774
			22	28	30	30	32	29	30	25			25.3695	27.776	28.3069	29.0849	29.0235	26.7999	27.2271	26.6713
		23	26	29	32	31	34	30		29		25.984	26.9581	29.0889	30.1958	30.1827	30.6852	29.4634		28.4484
		27	28	30	32	33	34	31		26		25.5939	27.483	29.6911	30.0422	31.1013	30.7718	28.5067		27.693
			27	30	31	29	31	32	30	28			25.8068	28.4748	30.452	29.0069	29.665	29.5254	28.4482	27.4956
				29	31	31	30	30	30					27.3126	28.2081	27.8388	27.7357	29.2441	27.437
					31	30	30	27							25.7098	26.6285	26.7269	26.5016
					30	29	30	28							23.0834	24.0194	23.5498	23.6528
				26	31	31	31	30	30					24.1187	25.8396	26.0724	25.9353	25.1255	24.4763
			30	30	32	31	31	30	30	30			24.4216	26.3522	26.9689	27.821	27.7316	26.0905	26.2536	25.7423
		29	31	32	32	33	32	31		29		24.6116	25.8953	27.6269	28.5701	28.7382	29.148	27.8134		27.2387
		33	29	31	32	33	32	32		28		24.3068	26.0183	28.0375	28.5905	29.3019	28.9023	27.3755		26.7438
			29	32	30	30	31	29	28	29			24.6102	26.9723	28.7719	27.298	28.1436	27.8554	27.1143	26.2118
				28	29	29	29	30	30					25.9259	26.748	26.5714	26.5001	27.4606	26.2663
					29	28	28	28							24.7955	25.4715	25.565	25.6097
					30	29	28	27							24.1291	24.8455	24.4592	24.7981
				30	32	30	30	31	27					24.1328	25.6765	25.9849	25.9632	25.2687	25.3193
			29	31	33	32	32	31	30	31			24.5913	25.0497	26.1913	27.5846	28.6087	25.8384	26.35	26.3184
		28	31	31	32	32	33	30		30		23.2925	24.9458	26.0718	28.4186	28.2238	28.2859	27.2696		27.5747
		23	29	31	28	27	29	24		29		17.1234	21.9818	24.3462	26.7068	28.771	29.2478	25.8618		25.634
			25	28	31	9	18	26	31	30			18.1199	21.5995	24.9829	27.196	28.3937	26.7956	26.2627	26.7862
				29	29	31	31	30	30					21.9646	24.1607	24.4651	25.3977	27.5113	26.0415
					30	31	30	30							22.6667	24.6164	24.7515	26.2113
					30	29	26	29							22.955	23.9974	23.2672	23.3636
				30	29	29	31	28	27					23.9778	25.7419	25.9317	25.7157	25.0648	24.3875
			31	30	31	33	32	29	28	27			24.3932	26.2705	26.9138	27.8123	27.5828	26.1602	26.2305	25.7365
		27	27	31	34	33	33	32		30		24.6249	25.8551	27.5997	28.647	28.8234	29.2047	27.8844		27.292
		24	28	32	33	32	34	31		29		24.3918	26.0484	28.109	28.6211	29.2871	28.8688	27.4816		26.89
			28	30	32	31	33	32	30	28			24.6585	26.8951	28.7642	27.4558	28.1829	27.8372	27.1769	26.3233
				29	31	30	30	30	33					26.0451	26.7786	26.6394	26.5597	27.5726	26.3672
					30	31	29	30							24.8602	25.5608	25.6916	25.7992
					17	7	21	22							21.5876	22.8072	22.6712	22.5523
				25	25	25	28	27	22					22.9626	25.7999	25.9143	25.8898	25.7096	24.9249
			25	26	30	33	30	29	28	26			23.3836	26.1933	27.0166	28.4576	28.2931	26.6288	27.1044	26.4762
		23	26	30	32	34	31	30		29		23.4086	25.522	28.0945	29.7344	29.8943	30.8888	29.3222		28.5078
		24	27	30	32	35	33	32		29		24.5612	27.3372	29.4505	30.5245	31.2131	30.6033	29.1223		28.0796
			26	31	31	31	33	31	28	27			25.7106	28.2554	30.0715	29.741	30.5068	29.8681	29.0085	28.2104
				29	29	29	31	30	29					27.2303	28.173	28.372	28.5436	29.5506	28.6118
					29	26	30	27							26.453	27.2509	27.119	27.6614
					29	28	28	25							20.7245	22.2106	22.4777	22.3294
				29	32	31	30	29	27					22.6727	26.055	26.7435	26.6875	26.2254	24.9295
			27	30	30	30	30	29	28	28			22.4745	26.8033	27.9806	29.5917	30.032	28.0232	27.8161	26.769
		27	28	30	31	31	32	30		29		21.3719	25.6364	29.5223	31.1551	30.8909	31.8632	30.7139		28.3768
		26	26	29	31	34	32	33		30		20.1645	26.9097	29.9079	31.376	32.2875	31.4723	29.3918		28.2126
			28	29	30	29	30	31	32	27			23.9264	28.6213	30.5696	30.3626	30.7921	30.961	29.0047	28.1164
				31	29	30	31	32	30					26.7074	28.2644	28.7165	28.5982	30.3961	29.0717
					30	29	30	30							24.897	25.9326	26.541	27.3498
					25	24	26	27							22.2422	23.2993	22.7206	22.7126
				27	29	27	27	24	21					23.5969	26.1553	26.0685	25.886	25.4053	24.5695
			27	28	29	30	29	27	28	25			23.935	26.5305	27.2729	28.4691	28.2974	26.6203	26.7668	25.8841
		26	27	31	30	31	32	29		29		24.1025	25.6415	28.0691	29.5701	29.4479	30.4615	28.7351		27.9618
		28	26	29	30	31	32	29		27		24.626	26.8559	29.086	29.9153	30.4443	29.8737	28.4743		27.7653
			27	29	30	29	28	29	30	28			25.3257	27.7313	29.5751	29.0702	29.8546	29.2163	28.4118	27.3282
				28	29	29	28	30	28					26.5697	27.5209	27.6825	27.942	28.7254	27.8372
					29	28	26	27							25.6366	26.4184	26.6219	26.883
					29	28	29	29							23.2977	24.1787	23.8072	23.8261
				32	29	30	31	30	31					24.3446	26.5257	26.6441	26.5404	25.9148	25.1376
			29	30	30	30	30	30	32	30			24.6668	27.0046	27.7302	28.7298	28.6439	26.79	27.0658	26.2182
		29	32	33	32	32	33	30		30		24.9211	26.3382	28.3715	29.7556	29.7649	30.393	28.7382		28.1961
		29	31	31	33	32	33	30		30		24.8181	26.8938	29.046	29.7261	30.4611	29.9484	28.3328		27.7931
			31	28	32	31	31	29	31	31			25.3181	27.7891	29.6894	28.5377	29.4721	28.9843	28.2308	27.1226
				28	31	29	31	30	27					26.5833	27.4755	27.5598	27.6418	28.5439	27.4324
					30	31	31	29							25.609	26.3867	26.4534	26.6097
					24	26	29	29							20.1156	21.0787	21.985	21.7704
				26	31	31	29	28	31					20.7506	23.3338	23.9956	24.4825	24.1714	23.8307
			29	26	31	31	31	31	32	30			20.7815	23.6449	24.4248	25.9426	26.2849	24.5664	25.4728	25.0804
		23	25	30	32	32	34	31		32		20.5688	23.3479	25.8247	27.261	27.8899	28.5606	27.5659		26.5639
		28	30	31	32	33	33	32		32		22.0392	25.5604	27.1563	28.5215	29.3861	28.6768	27.1408		25.9722
			28	32	32	29	29	33	33	30			24.0314	26.5245	28.1683	27.6145	28.3314	27.866	27.2008	26.8965
				28	28	31	29	31	32					25.6723	26.4958	26.7102	26.4848	27.7086	26.8453
					28	30	27	30							25.2048	25.822	25.176	25.8609
					22	25	26	23							15.3815	17.33	17.695	17.654
				27	27	28	23	27	26					19.0101	23.2294	24.0416	23.5365	24.0696	22.106
			28	27	30	31	27	30	27	28			19.4169	24.3424	25.7508	27.6387	27.4009	26.0846	25.4551	24.2766
		23	27	29	31	31	29	29		28		17.142	22.7301	27.5832	29.2367	28.7493	29.5862	28.31		25.8328
		24	27	29	31	32	32	27		26		15.9246	24.2919	27.7105	29.8534	30.2565	29.5762	27.7681		25.6826
			25	31	30	33	32	30	28	26			20.4421	26.7102	28.6773	28.6349	29.1017	29.756	27.2415	25.6382
				29	31	28	29	29	30					24.0267	26.4105	26.6019	26.2281	28.6318	26.8167
					33	29	28	28							21.4463	22.4073	23.9123	24.3715
					24	24	23	27							20.7628	22.9079	21.0069	22.1035
				24	30	31	24	24	30					21.1373	24.9002	24.0298	23.776	24.3979	24.0612
			32	28	28	31	28	28	28	32			20.3239	22.6838	23.7239	23.7474	22.8634	22.6278	25.6242	26.3312
		24	29	31	27	29	33	28		33		15.4021	19.6123	22.8567	23.4704	19.8007	25.2409	23.7354		28.2866
		31	32	32	30	31	32	33		31		24.2446	26.3063	28.7011	30.4716	29.3073	28.8843	28.6193		26.8477
			31	30	31	32	31	31	32	31			26.0817	27.9715	29.802	28.8856	29.5423	29.1798	29.4069	27.818
				31	30	32	28	29	32					27.4118	27.8622	28.3071	28.1502	29.4776	27.2279
					29	31	28	28							25.5259	26.6547	26.3352	26.7294
					29	26	31	28							21.3056	22.4913	21.7119	21.588
				28	29	29	26	27	27					22.8126	25.4676	25.2736	24.9359	24.6277	23.6836
			26	31	29	32	31	30	30	31			23.3568	25.9124	26.67	27.8224	27.4861	25.8718	25.9477	25.2044
		27	31	33	32	34	33	29		31		23.6409	25.1465	27.4639	28.9284	28.7637	29.7551	28.098		27.2887
		26	30	32	31	33	32	30		32		24.0297	26.2726	28.5227	29.1833	29.8083	29.2805	27.7994		27.08
			31	30	30	33	32	31	29	31			24.6475	27.0338	28.8279	28.373	29.1683	28.551	27.595	26.7025
				30	31	30	28	28	30					25.9931	26.8959	27.0017	27.3027	28.1591	27.167
					29	27	29	28							25.0293	25.7757	25.9659	26.2916
					30	27	29	32							27.9654	28.6245	28.1497	28.4085
				30	29	31	31	32	31					28.5788	30.3638	30.416	30.3006	29.5098	29.2822
			32	33	32	34	30	32	33	30			28.5398	30.3595	31.135	31.7907	32.2992	30.4568	30.396	29.9172
		30	31	33	33	33	34	34		30		28.2399	29.8799	31.959	33.1033	33.2353	33.4128	32.3304		31.9022
		30	30	34	34	33	33	33		31		27.298	29.5646	32.0626	32.7601	33.7927	33.4926	31.172		30.1545
			30	32	32	33	32	31	32	30			27.6785	30.7992	32.9903	31.6056	32.4532	31.7673	31.118	30.575
				28	30	32	30	29	32					29.7441	30.8988	30.6765	30.9851	31.5745	30.3948
					30	29	28	30							28.5495	29.7218	29.5366	30.0405
					27	28	24	25							23.977	24.961	25.3794	25.7164
				30	31	30	28	28	26					24.3129	26.5186	27.0294	27.5408	27.3277	27.3133
			28	27	32	29	28	25	28	29			23.5337	26.5364	27.2602	28.5572	29.1333	27.4435	28.4815	28.0237
		24	28	27	30	30	32	31		29		22.7944	26.0283	28.8408	29.9578	30.8289	31.4047	30.4057		29.7887
		27	28	31	31	31	32	32		30		23.2222	27.786	29.5373	31.2138	32.2038	31.3707	29.9004		28.4184
			28	30	33	32	31	31	28	28			26.2998	29.1623	30.8609	30.2058	30.8577	30.3207	29.6986	29.6217
				30	31	33	30	30	28					27.8705	29.0072	29.1739	28.9311	30.4535	29.4483
					30	31	31	30							27.3393	28.4681	27.8909	28.8102
					27	28	26	27							17.5942	18.9568	18.9611	18.5004
				27	27	28	29	26	27					19.9461	23.0354	22.9657	22.7769	22.8652	21.6848
			26	28	29	30	30	28	28	27			20.7199	23.7731	24.6756	26.1051	25.7808	24.2301	24.1166	23.497
		25	28	29	30	29	32	29		28		20.9499	23.0958	25.8404	27.3831	27.0807	27.8867	26.5452		25.3996
		28	27	28	29	30	30	29		27		21.5672	24.733	26.9607	27.8003	28.4615	28.0477	26.2256		25.3618
			26	28	29	30	31	29	27	29			22.6507	25.5952	27.1238	26.9782	27.8657	27.66	26.1114	25.1898
				28	30	26	27	27	26					24.4123	25.4525	25.4767	25.74	26.9588	25.8235
					28	26	29	29							23.5882	23.871	24.1894	24.7082
					26	32	27	29							18.1262	19.742	21.0877	21.0585
				27	29	30	29	28	30					19.4925	22.5965	23.9658	24.3474	24.9355	23.9564
			27	27	30	29	29	30	30	30			19.5904	22.9183	24.1335	26.6309	26.6087	25.2684	26.4913	26.3495
		26	28	30	30	32	31	33		31		18.0569	22.531	25.7118	28.2965	28.6661	29.6595	29.012		27.8123
		27	31	31	32	32	32	31		33		22.9579	26.8095	28.6619	30.4671	31.1868	30.6729	28.9173		27.3429
			29	30	32	31	32	32	32	33			25.1458	28.3448	29.7876	29.2521	29.9151	29.851	28.9501	28.1468
				29	29	29	30	32	30					27.3501	28.1212	28.1436	27.7802	29.8259	28.224
					29	28	30	30							26.2342	26.5284	26.3951	26.9875
					31	27	32	30							27.1092	27.6922	27.6551	27.4295
				29	33	29	28	28	28					27.5369	29.4611	29.6309	29.5032	28.9553	28.2101
			31	32	31	30	32	31	34	30			27.7682	28.7792	30.0957	31.4354	31.3149	29.7549	29.3849	29.2193
		31	30	31	32	33	32	31		29		27.6256	28.8401	31.0434	32.0909	31.8185	32.0934	31.1624		30.8941
		30	29	31	32	32	32	33		35		26.6444	28.6117	30.0604	31.3198	32.6896	32.4181	29.5304		29.2979
			31	30	33	32	34	30	35	33			25.2682	27.9553	30.2079	30.1344	30.6475	29.8532	29.4654	29.3798
				32	35	34	31	35	35					26.762	28.9066	27.9488	29.2201	30.0974	27.4465
					29	27	29	30							25.1766	26.7638	25.9998	26.4758
					28	27	29	27							23.2059	24.2127	23.5227	23.5689
				26	31	32	31	27	29					24.0749	25.7521	25.8459	25.3877	25.0336	24.5678
			28	30	32	32	32	29	31	29			24.3312	25.2017	26.0691	27.0556	27.2879	25.7874	25.627	25.5596
		23	27	29	32	35	33	33		28		24.1219	25.2977	26.6162	27.9261	28.0499	28.1134	26.8575		26.9858
		21	29	30	32	34	34	34		31		21.7179	24.1788	25.6223	26.1349	28.0156	28.0925	25.8552		25.7248
			27	27	30	33	34	33	33	32			21.3455	23.0458	24.6596	25.882	26.9719	25.8597	25.6425	25.9424
				24	29	31	33	32	32					23.0008	24.1622	23.5915	25.0282	26.4378	24.7577
					29	27	27	33							22.4687	24.2122	24.2906	25.3294
					29	29	30	22							25.0774	25.9141	25.6136	25.4479
				31	28	29	29	27	31					25.6502	26.675	26.917	26.826	26.6289	27.1292
			26	30	30	30	34	29	28	30			25.4388	27.083	27.5203	27.8215	27.7008	26.8098	27.2556	27.4042
		25	31	33	33	36	33	32		30		25.7046	27.0046	28.4431	28.9766	28.4625	28.4838	27.7319		28.7577
		30	30	32	30	32	31	30		29		25.9048	26.9687	28.8294	28.6855	29.2859	29.1137	28.5491		27.6275
			30	32	30	31	30	29	23	30			25.8966	27.5833	29.5591	27.927	28.5359	28.6684	28.0449	27.9613
				30	31	30	31	32	31					27.815	27.9603	27.7705	27.9075	28.7659	27.6772
					29	28	31	31							26.5991	27.5072	27.324	27.8579
					28	23	27	27							20.5967	21.8655	21.4016	21.214
				29	28	28	25	29	29					22.2603	25.2281	25.095	24.8709	24.7488	23.7174
			26	30	30	31	29	29	30	29			22.8677	25.7699	26.5564	27.9169	27.576	25.8241	26.134	25.4386
		30	30	31	33	31	27	31		27		23.117	24.9238	27.4355	29.1235	29.0512	30.0494	28.3816		27.5841
		26	28	32	32	31	30	31		26		23.9438	26.5683	28.823	29.6008	30.3135	29.7836	28.1864		27.3468
			29	30	31	32	29	32	29	28			24.7876	27.3472	29.0667	28.862	29.7498	29.119	28.0138	27.1222
				29	28	31	29	30	30					26.2737	27.2264	27.3896	27.6999	28.669	27.7371
					25	29	26	28							25.4694	26.1484	26.2512	26.7282
					30	29	26	29							21.4707	22.8082	22.1212	21.981
				29	31	31	28	30	25					23.2275	25.8446	25.6571	25.2707	25.1796	24.4287
			28	31	30	30	30	30	30	30			23.8586	26.144	27.0225	28.1592	27.8406	26.5048	26.5506	26.0751
		29	29	31	32	34	32	30		29		23.8677	25.5825	27.9589	29.456	29.3899	30.3814	28.7985		28.0277
		29	30	31	32	35	33	32		27		24.8192	26.9516	29.148	30.0077	30.5662	30.1712	28.7365		27.5758
			31	32	32	34	32	32	30	31			25.3997	27.7984	29.7475	29.2333	29.9736	29.2742	28.5406	27.7503
				30	31	31	30	30	29					26.9574	27.9213	27.9311	28.1916	29.1162	27.9393
					31	28	30	25							25.9816	26.8012	26.9388	27.3067
					30	29	26	24							22.2134	23.2462	22.6296	22.7635
				33	32	29	25	27	29					23.3372	25.2947	25.3729	25.2508	24.8239	24.3638
			29	33	32	31	26	26	27	22			23.4903	25.525	26.2549	27.2492	27.1591	26.0271	26.0794	25.5906
		24	28	31	33	31	27	25		25		23.4608	24.9946	27.1968	28.4114	28.5227	29.266	27.8134		27.3035
		27	31	32	31	30	28	28		28		24.129	25.9037	27.935	28.813	29.2991	28.8385	27.7053		26.7335
			35	33	31	31	30	28	30	26			24.7216	26.8431	28.7664	28.0452	28.5388	27.9484	27.5388	26.7311
				31	32	31	27	29	31					26.0574	26.8958	26.9281	26.9722	27.8458	26.8146
					26	26	25	22							25.0744	25.9056	25.9825	26.351
					22	25	24	24							26.1207	26.972	26.5605	26.7762
				28	29	28	28	27	26					27.1183	28.7739	28.9231	28.7514	27.8469	27.4922
			30	29	30	30	33	29	30	30			27.1595	29.1044	29.6672	30.176	30.5011	28.8943	28.8684	28.3322
		27	31	31	33	34	33	32		29		27.2607	28.5357	30.4082	31.2437	31.586	31.6092	30.4344		30.214
		26	30	32	34	35	33	34		30		26.9526	28.3724	30.6969	31.1317	31.9623	31.7456	29.747		28.7815
			31	31	33	32	32	31	32	27			26.8516	29.4006	31.3149	29.9022	30.751	30.1811	29.5847	28.8539
				30	31	30	30	30	30					28.396	29.1935	29.1016	29.2976	29.9102	28.6681
					29	31	29	31							27.2474	28.1745	28.0987	28.3503
					28	31	30	30							21.1688	21.5867	21.5263	21.1036
				32	30	33	30	31	29					21.6827	23.5325	23.5627	23.4712	23.3309	22.0683
			32	32	32	34	32	31	32	31			21.926	23.8642	24.9133	25.7602	25.6761	23.9317	23.5989	23.3635
		27	30	31	32	33	35	32		32		22.4114	23.3036	25.6032	26.6329	26.7009	26.564	26.1732		25.2964
		28	28	28	26	32	33	33		32		22.1158	24.0552	25.4538	26.1865	27.2657	26.791	24.3537		23.7079
			29	30	29	30	30	26	31	32			21.0113	24.2743	25.8887	24.9646	25.3014	25.2556	24.4131	23.3861
				28	28	29	30	31	32					22.1838	24.2312	23.2087	23.5371	24.8219	22.3403
					26	30	31	30							19.9516	20.6416	20.2044	20.201
					27	29	30	29							24.0752	25.0844	24.6141	24.6737
				27	26	28	28	30	30					25.2235	27.1161	27.3579	27.2278	26.354	25.5883
			30	30	30	31	31	30	30	26			25.5684	27.716	28.3639	29.3094	29.2114	27.2438	27.5824	26.9469
		27	30	32	31	31	31	29		29		25.8165	27.1786	29.0087	30.0581	30.1995	30.6644	29.2306		28.5652
		28	31	31	32	32	32	32		30		25.3906	27.3802	29.4897	30.0992	30.9136	30.4817	28.7155		28.1144
			29	32	31	32	32	30	30	30			25.7847	28.398	30.2951	28.6229	29.6293	29.3772	28.5022	27.4535
				32	28	28	30	30	28					27.1314	28.0772	27.8708	27.7792	28.879	27.5296
					31	30	31	30							25.9639	26.6704	26.7327	26.6775
					28	28	27	26							16.8898	18.7491	17.7524	17.3567
				28	29	27	27	27	27					20.225	23.9059	23.8057	23.2445	22.7846	21.1223
			26	29	31	30	28	25	26	26			20.64	24.3047	25.6403	27.0004	26.6338	25.0629	24.1279	22.8439
		26	27	31	32	32	31	25		29		19.3038	22.6434	26.6703	27.9894	27.0786	27.9997	26.7901		24.573
		24	28	31	31	32	31	27		27		18.279	23.552	26.5528	28.474	28.6121	28.1951	25.8739		24.4411
			28	30	30	31	30	29	28	29			19.752	25.3776	27.5132	26.6703	27.0501	27.8671	25.8851	23.4314
				28	31	30	28	31	29					22.4428	25.053	24.7831	24.7016	26.4495	23.8453
					28	29	24	23							19.2421	20.1096	21.0719	21.0898
					25	30	30	26							22.3552	23.6464	23.1255	23.0463
				27	29	29	28	26	27					24.0187	27.0082	26.9007	26.7494	26.3709	25.3904
			26	28	29	29	29	27	28	27			24.4594	27.5184	28.293	29.6749	29.4724	27.5826	27.8865	27.0631
		25	28	29	30	31	28	29		30		24.6324	26.511	29.2317	30.8938	30.799	31.9338	30.1292		29.2881
		26	28	31	30	31	31	30		29		25.4482	28.1936	30.5578	31.4444	32.1278	31.5157	29.896		29.0665
			28	28	30	29	27	30	27	28			26.435	29.1173	30.9438	30.6283	31.479	30.8564	29.7636	28.7186
				25	27	28	26	28	26					27.8499	28.9111	29.0846	29.356	30.34	29.377
					25	29	31	28							26.9475	27.7176	27.8587	28.2909
					19	23	22	21							17.4386	19.2756	18.1647	18.7765
				23	27	27	23	27	26					18.2544	21.6454	21.7514	21.2809	22.7225	21.9391
			26	31	30	28	27	29	26	32			17.9567	20.6218	21.5348	23.0982	22.3379	21.2327	23.9888	24.3591
		24	27	29	30	31	30	24		36		14.8437	19.03	21.5953	24.0436	22.6113	25.8417	24.1979		26.4305
		28	31	31	33	32	33	34		31		22.9681	24.963	27.1245	28.5225	28.2984	28.0632	27.2823		25.5986
			30	31	31	33	33	32	29	33			24.25	26.4781	27.8832	27.2632	28.2175	27.6964	27.2041	25.9711
				28	29	31	30	29	28					26.1233	26.5177	26.1883	26.33	27.9655	25.8505
					28	27	30	28							24.5076	24.8591	25.0457	25.2264
					20	20	26	20							21.1251	22.3407	22.125	21.8688
				27	26	26	25	27	25					22.815	25.9913	26.0321	26.0302	25.3625	24.2774
			29	28	29	31	29	28	28	28			23.1142	26.7148	27.3806	28.8789	28.9384	26.6098	26.7874	25.8586
		27	28	29	30	31	30	29		29		23.4965	25.5936	28.4361	30.159	29.8332	30.8828	29.1916		28.0553
		27	30	30	32	31	31	31		31		23.6548	27.1118	29.6106	30.2578	31.2515	30.5332	28.4528		28.0183
			29	28	31	31	30	31	30	29			24.9757	28.067	29.7557	29.4532	30.3171	29.9726	28.3449	27.4065
				30	31	29	28	30	30					26.588	27.6121	27.858	28.115	29.2189	28.2255
					30	31	30	28							25.5261	26.2198	26.3573	26.9288
					26	26	29	29							21.477	23.1539	22.4897	21.7764
				28	27	28	27	29	27					24.255	27.7131	27.6244	27.2278	26.4653	25.1775
			27	28	29	28	28	28	28	29			24.5887	28.211	29.2008	30.9037	30.6308	28.4302	28.0541	27.0197
		26	29	30	30	30	28	29		28		24.5001	26.9357	30.2462	31.998	31.3362	32.3636	30.8331		28.9728
		27	28	31	30	32	30	28		31		23.8705	27.9799	30.7099	32.104	32.8815	32.2646	29.9228		28.9106
			27	30	30	30	29	29	30	29			24.9862	29.4231	31.607	30.7226	31.402	31.8147	29.8393	28.0862
				26	28	28	29	29	30					27.3155	28.8978	28.9826	29.0826	30.6295	28.802
					27	27	31	28							25.2709	25.8828	26.4699	26.8991
					17	21	22	23							22.7971	23.8977	23.1131	22.8277
				23	24	28	29	25	26					23.8673	25.964	26.106	25.7026	24.9407	24.0969
			24	25	28	28	29	27	26	24			24.0322	26.5075	27.1965	28.338	28.0973	25.9419	26.2457	25.7296
		25	26	29	30	31	32	28		33		24.4535	25.5524	27.8024	29.128	29.0169	29.3109	28.2149		27.4171
		25	28	30	29	34	33	28		28		23.9085	26.1342	28.2052	28.8346	29.8802	29.4476	27.2953		26.7967
			27	29	29	31	32	31	30	29			23.7777	26.9474	29.0654	27.6275	28.3241	28.2993	27.2633	26.0678
				28	31	30	30	30	26					25.2974	26.7302	26.3891	26.3952	27.826	26.0072
					28	27	27	30							23.8006	24.5337	24.6139	24.5178
					27	29	25	26							21.3598	22.7756	21.5479	21.7095
				28	26	29	27	27	26					22.125	24.3046	23.5809	23.5184	23.8127	24.142
			26	29	30	30	29	28	28	29			21.8569	23.0833	23.9787	23.9454	23.542	22.6935	25.0403	25.1523
		20	25	28	29	30	31	32		29		19.5422	22.4069	24.1933	24.7726	23.0744	25.1838	23.9007		26.8852
		20	26	30	31	31	31	31		27		23.855	25.1223	27.1746	28.0933	27.6611	27.2874	27.0056		25.8325
			27	30	30	30	31	30	29	31			24.9153	26.3254	28.4534	27.0696	27.7438	27.0186	27.7189	26.6492
				30	29	31	30	30	28					26.2995	26.6933	26.953	27.1606	27.9844	26.1114
					28	29	29	30							25.604	26.2447	25.7285	26.2088
					23	24	25	23							21.6425	22.9746	23.0216	22.7165
				21	24	25	28	29	26					23.4006	26.7317	27.111	27.2504	26.4286	25.2836
			26	30	31	30	30	30	30	29			23.6513	27.5283	28.3302	30.0026	30.3064	27.8374	27.875	26.8874
		25	27	31	31	32	29	30		27		23.8023	26.5227	29.6712	31.4359	31.0362	32.1845	30.619		29.0046
		24	28	28	31	30	29	29		28		23.6571	27.9601	30.6125	31.4804	32.6068	31.7629	29.4228		29.0402
			25	29	29	28	29	33	29	29			25.5742	29.139	30.9942	30.6194	31.2731	31.1822	29.3176	28.4085
				25	30	29	28	29	28					27.6095	28.7244	29.0627	29.1491	30.3887	29.3195
					24	27	29	26							26.2211	27.0127	27.1064	27.9192
					0	13	0	0							16.8815	18.667	16.8619	16.5132
				24	27	26	27	27	26					20.5296	23.1831	22.8083	21.9881	22.1354	20.4114
			24	28	26	27	28	27	28	29			21.3012	24.4276	25.0347	25.8535	25.5127	23.8704	23.6169	22.4698
		29	30	32	31	29	29	31		26		21.8395	23.6347	26.1291	27.488	27.2475	27.8828	26.3008		24.7487
		26	31	31	32	29	32	29		30		21.4728	24.4942	26.7634	27.7101	28.3511	27.7879	25.5904		24.2664
			31	31	33	29	31	29	28	29			22.626	25.736	27.1042	26.6563	27.0791	27.3081	25.5002	24.3537
				31	32	30	28	30	28					24.5104	25.2568	25.2558	25.1521	26.6352	24.8559
					29	29	30	29							22.2897	23.1065	23.405	23.4431
					21	19	18	23							19.0918	22.2099	22.397	23.9389
				25	29	29	29	31	28					22.1724	28.0836	28.2834	28.8642	30.103	27.3993
			21	30	32	31	30	32	28	30			20.3042	27.4681	30.6591	31.984	33.1243	32.2874	31.8571	30.0857
		0	28	31	34	35	34	33		28		5.209	23.4734	32.0342	35.0812	35.1515	36.2408	35.0371		29.9676
		0	29	32	34	34	34	33		32		1.0239	21.4258	32.4183	35.4112	37.0187	36.5372	33.1565		30.5261
			16	32	35	31	33	33	34	33			16.7525	31.9977	36.2523	34.1502	34.282	34.6511	33.4377	30.6353
				33	32	33	31	33	33					28.6313	33.3454	31.853	32.8041	34.4803	32.3433
					29	28	29	29							21.7287	27.0164	30.0177	27.5762
					30	30	31	31							22.4715	23.795	22.5577	22.2296
				29	31	33	33	32	34					24.2113	26.3872	26.0295	25.2603	25.0845	24.7986
			31	32	33	31	32	32	35	33			25.0282	26.5449	27.4974	28.2025	27.7124	26.9057	26.6849	26.5587
		28	34	32	34	2	23	26		31		24.8785	26.47	28.5363	29.8228	29.7947	30.4064	28.9353		28.4244
		30	32	34	34	34	32	33		35		25.7756	27.1941	29.5469	30.0451	30.6204	30.3603	29.0038		27.7865
			33	32	32	33	32	33	33	32			25.8626	28.0336	30.2547	29.5433	29.9325	29.1415	28.8989	28.2431
				30	30	32	33	32	31					27.6686	28.3966	28.3431	28.5627	29.5184	28.0409
					31	29	31	31							26.4845	27.5438	27.5534	27.7961
					22	22	21	25							21.1711	22.3367	22.0306	21.8593
				23	27	27	30	26	25					22.4673	25.4618	25.4991	25.5265	24.8784	23.9967
			27	28	28	31	30	30	30	26			22.6374	26.003	26.5833	28.044	28.0769	25.9018	26.3335	25.429
		25	26	30	28	30	29	29		29		22.9821	24.9874	27.6192	29.2133	29.1848	30.1759	28.5286		27.5744
		28	26	32	31	31	32	30		27		23.4529	26.6517	28.8998	29.6454	30.5404	29.7603	27.9661		27.421
			27	30	31	31	31	32	32	27			24.7925	27.5207	29.0945	28.8493	29.7188	29.188	27.889	27.117
				31	31	30	32	32	29					26.1683	27.0551	27.3563	27.5885	28.5683	27.7635
					26	29	29	30							25.2646	26.0514	25.9782	26.4916
					26	28	24	26							20.8402	21.9114	21.0857	20.6001
				29	28	28	26	26	25					21.9709	24.4495	24.358	24.0337	23.309	22.3796
			29	30	30	31	29	29	26	25			22.1802	24.7732	25.5042	26.8697	26.5015	24.3171	24.5241	23.9313
		28	28	28	27	29	31	29		26		22.495	23.7463	26.0198	27.5669	27.35	27.7438	26.6198		25.6449
		25	25	28	28	31	31	29		26		21.8473	24.4715	26.4763	27.3468	28.3329	27.7719	25.6606		25.1324
			24	28	24	28	25	27	27	25			21.7953	25.3061	27.2437	26.1303	26.8324	26.8503	25.625	24.3586
				30	29	27	29	28	25					23.4837	24.9857	24.7454	24.8396	26.1509	24.4313
					29	26	29	26							21.7893	22.4363	22.5023	22.5981
					30	30	29	32							21.7269	23.0167	23.0763	22.8855
				30	29	29	29	30	30					23.1915	26.0668	26.2356	26.237	26.2794	25.5406
			31	32	33	33	31	32	32	29			23.7575	26.4419	27.36	28.9234	28.6665	27.1288	27.6914	27.2397
		26	28	31	33	33	32	31		29		23.7007	25.9712	28.5331	30.2762	30.546	31.4576	29.9869		29.1891
		27	29	32	32	32	30	29		27		25.1991	27.9626	30.0069	31.2539	31.9471	31.3894	29.9177		28.6244
			28	30	31	30	30	31	30	29			26.3017	28.9044	30.8171	30.4567	31.2702	30.5841	29.8149	29.1053
				27	28	29	28	29	29					28.0324	28.9654	29.1328	29.2484	30.3491	29.3453
					26	26	26	26							27.3287	28.068	27.8517	28.4505
					31	28	28	30							19.4768	20.6471	20.167	20.2562
				30	31	31	28	28	29					20.271	22.2203	22.1583	22.1039	22.8235	22.9002
			29	31	31	31	30	28	31	31			19.9621	21.4539	22.2578	23.0891	23.1598	22.1476	23.8736	23.71
		0	29	31	31	33	31	29		29		18.6847	21.2954	22.897	24.282	24.1373	25.5086	24.4632		25.247
		26	29	32	31	32	31	30		31		22.2883	23.7856	25.4132	26.5445	26.5562	26.4551	25.8324		24.3123
			31	32	31	30	29	32	30	32			23.28	24.836	26.7433	25.6272	26.5183	25.7619	26.0763	25.2824
				34	30	29	29	31	31					24.8735	25.2724	25.2351	25.4784	26.3776	24.7883
					29	28	29	31							24.1971	24.6494	24.3109	24.7244
					26	28	26	25							23.5029	24.5388	23.8429	23.685
				28	28	30	30	26	26					24.6816	28.1112	27.7686	27.4276	27.2279	25.4902
			28	29	30	32	32	29	28	26			24.881	27.8084	29.4124	31.0265	30.829	28.6523	28.3929	27.6251
		29	30	32	32	31	30	32		30		23.0072	25.9423	29.8274	31.6893	31.4621	31.6592	31.0304		29.9312
		24	26	31	31	31	30	27		27		21.0229	26.777	29.8194	31.3176	32.0082	31.8037	29.3164		27.5183
			25	28	30	30	29	28	28	15			21.0276	27.7898	29.9862	29.7658	30.5776	30.3158	29.3782	26.85
				28	30	27	26	29	26					23.4975	27.7148	26.4844	27.368	29.4523	26.474
					29	28	26	22							20.5152	22.3665	23.0396	22.7094
					25	22	22	13							25.0402	25.5209	25.0841	25.6732
				26	26	27	27	27	26					24.9976	26.5948	26.6493	26.8728	26.2428	26.2608
			27	29	27	30	30	27	28	29			25.1582	26.1152	27.3418	28.2888	29.2042	26.8672	27.1302	26.9625
		27	30	30	30	32	33	31		28		24.38	25.9986	27.659	29.4682	29.5378	29.5989	28.6764		28.5799
		29	30	30	32	32	31	32		31		20.3684	24.6615	26.8564	28.518	30.1434	30.2002	27.2369		26.7147
			29	30	30	28	28	31	28	27			22.0381	25.5279	27.9383	28.3091	29.3974	28.1819	27.3043	27.4563
				29	29	28	29	28	26					24.912	26.8592	26.6933	27.2722	28.3938	27.0613
					29	29	27	31							24.9139	25.9002	25.9666	27.1046
					24	25	25	24							16.0666	17.732	18.9923	19.1626
				26	25	24	26	29	27					16.549	19.5162	21.2471	21.3932	22.3615	20.6409
			24	28	24	28	30	31	27	26			15.5497	19.2345	20.8085	23.2109	23.4766	22.4937	23.1846	22.9118
		12	26	26	29	31	32	30		26		10.9617	17.6245	21.5787	24.5048	24.9639	25.6777	25.4546		23.6638
		21	28	28	30	32	32	32		8		14.6184	21.8158	24.3136	26.0075	26.8857	26.5227	24.7639		23.5434
			27	28	30	29	32	32	30	28			19.9143	24.0188	25.4543	24.7841	25.2137	25.4912	24.3602	23.7116
				30	31	31	31	32	27					22.711	23.9647	23.9599	23.3347	25.5348	24.1005
					27	29	28	29							21.0016	21.8714	22.6582	22.9858
					25	26	26	23							27.737	25.1877	26.3988	25.4391
				26	29	24	27	29	23					26.2313	27.0215	25.4616	27.824	27.2012	25.322
			22	24	28	30	29	28	26	28			25.7862	27.6178	27.1349	29.6201	27.4097	25.8687	25.7261	26.7872
		28	28	29	30	29	31	29		30		27.163	26.3341	29.1193	29.0962	26.9758	30.6073	28.4994		30.1339
		33	31	30	0	32	32	32		32		29.2633	30.8555	30.8383	7.0707	27.815	29.5881	27.8256		28.6456
			31	30	31	32	31	31	30	29			28.635	30.7559	31.2176	29.5467	31.093	27.7587	28.086	29.2235
				33	31	30	32	31	33					29.9618	30.878	28.4118	29.7958	30.6652	28.5351
					31	30	29	32							28.9063	28.792	26.7613	28.2994
					29	29	28	28							23.3515	23.0948	23.4514	23.923
				31	31	31	29	30	30					21.4871	22.7219	22.7156	24.5141	24.8133	21.3221
			30	30	32	32	31	31	32	31			21.1417	23.5536	24.4177	26.6134	25.2034	24.2617	23.577	24.1879
		26	30	29	31	33	34	33		34		21.7603	22.7893	25.6828	24.7288	25.4209	25.2995	25.452		22.1413
		20	25	27	31	31	31	31		33		24.6113	25.8273	26.4903	21.771	25.2706	26.0052	24.0028		16.1529
			21	27	27	31	31	30	32	30			23.2803	23.7264	23.506	25.128	24.8392	21.4137	19.3797	19.0735
				26	29	30	30	32	30					22.5776	24.0482	20.0755	21.4268	21.9914	20.4571
					29	29	31	32							21.9734	22.8159	19.1996	21.1427
					29	29	27	29							22.4036	23.6517	22.7892	22.6931
				28	29	29	30	31	31					23.9536	26.4287	26.2582	25.892	25.5111	24.7083
			25	28	31	30	32	31	32	30			24.4957	26.8096	27.6001	28.7276	28.3797	26.9007	26.8735	26.1902
		19	23	29	31	31	32	33		32		24.6747	26.1788	28.4524	29.8413	29.6647	30.6356	29.0212		28.1862
		26	31	32	31	32	32	34		31		25.0791	27.1347	29.372	30.1606	30.7029	30.1835	28.7556		27.9244
			29	30	31	30	30	31	29	30			25.588	27.9661	29.9439	29.2473	29.9831	29.3637	28.5726	27.7031
				28	29	29	30	29	29					26.9882	27.9056	27.958	28.1733	29.0449	27.9465
					26	27	28	28							25.9117	26.7425	26.9134	27.148
					22	23	23	27							21.7205	22.7605	22.6815	22.568
				26	28	28	30	30	24					22.6945	25.6812	25.9116	26.1313	25.2708	24.4944
			27	27	30	32	32	31	28	26			22.7318	26.2504	26.7986	28.3325	28.6014	26.2579	26.6732	25.7606
		29	27	32	30	33	35	33		27		22.9993	25.2323	27.9367	29.5797	29.5065	30.5788	29.0378		27.8422
		29	33	32	32	33	34	33		31		23.2813	26.8524	29.1412	29.9647	30.9544	30.0496	28.1486		27.6924
			28	31	34	31	30	34	29	30			24.9391	27.7848	29.4888	29.1467	29.8802	29.4415	28.1049	27.4541
				24	30	28	29	31	32					26.4864	27.3461	27.6883	27.8111	28.8217	28.0554
					29	28	27	30							25.4741	26.3004	26.065	26.711
					29	29	25	26							24.4981	24.9098	24.3594	24.8914
				27	31	30	26	30	24					24.3371	26.1221	25.9948	26.3758	26.6102	25.0534
			26	30	31	33	30	30	26	30			24.5882	25.9551	27.4119	28.4477	28.3937	26.3927	26.1428	26.7908
		28	27	29	32	32	34	33		29		24.7776	26.4473	28.0756	28.837	28.8183	29.039	28.2179		28.3257
		16	26	29	29	32	33	31		26		25.2555	27.0958	27.9196	27.302	30.1377	29.7544	26.7872		26.8982
			15	23	31	28	29	29	28	26			23.3673	24.7564	25.736	27.034	27.5964	25.7837	25.626	25.8783
				27	29	28	30	30	28					24.3776	26.0808	23.331	24.595	25.9726	23.153
					25	26	26	27							21.3306	23.1393	20.7281	21.3385
					27	29	28	26							23.7632	24.513	24.2361	24.623
				29	29	28	25	27	29					23.9879	26.2086	26.3567	26.5866	26.1081	25.7658
			28	29	30	30	28	27	27	28			23.6951	26.3139	27.0008	28.2247	28.6027	26.7496	27.2449	26.4153
		26	28	31	31	33	32	30		30		23.3977	25.6522	28.0863	29.4519	29.872	30.4246	29.2563		28.5187
		26	28	29	30	33	31	30		29		22.7062	26.5553	28.628	29.7321	30.6578	29.8038	28.2993		27.4765
			25	28	31	30	31	29	28	29			24.811	27.6804	29.3599	28.9158	29.5539	28.8441	28.1138	27.686
				23	28	28	27	29	29					26.3353	27.3149	27.5175	27.6513	28.7029	27.9441
					29	31	29	29							25.55	26.5945	26.4324	27.019
					27	27	28	29							25.8259	26.9119	27.315	27.7339
				28	29	30	29	29	28					26.2358	28.2622	28.8151	29.3305	29.4569	29.7497
			27	30	31	29	24	26	31	30			25.4594	28.1525	28.7966	29.7786	30.4803	28.9713	30.1275	29.6491
		26	28	30	31	30	31	30		28		24.9103	27.7286	30.3615	31.3362	31.698	32.7429	31.7059		31.6819
		26	28	32	32	33	32	31		28		26.4365	29.4076	31.0774	32.8735	33.5136	32.8644	31.6483		30.0017
			28	30	31	31	33	31	30	27			28.479	30.7823	33.0136	31.6675	32.261	31.8697	31.5762	31.2571
				27	30	33	31	30	30					29.9732	30.8848	31.0505	30.6869	32.1289	30.5923
					29	28	29	29							29.1656	30.2421	29.4938	30.6117
					27	28	27	24							20.7589	21.6094	19.806	19.4165
				23	27	28	28	30	28					23.1658	24.8717	24.2465	22.8766	22.9786	23.8185
			25	30	31	32	30	29	29	30			24.9218	25.5239	26.3325	26.419	25.3237	24.5065	25.553	26.9558
		1	27	30	32	34	34	31		30		24.8307	26.0938	27.6864	28.9926	28.5045	28.9058	26.742		29.1777
		23	29	31	33	32	34	30		28		26.7984	27.4418	29.8192	28.7211	30.0965	29.8836	28.9585		27.9503
			20	30	31	29	32	31	32	30			26.4204	28.4397	30.451	30.1834	29.8051	29.0053	28.7589	28.3458
				31	25	28	24	30	32					28.9196	29.371	28.4981	28.8038	30.5538	28.4809
					28	26	25	29							27.9949	28.5356	28.5478	28.3094
					32	32	30	32							23.3886	24.4627	24.5122	24.8289
				33	31	30	30	30	30					23.5127	25.4257	25.8234	26.3416	26.6006	26.7137
			30	30	32	31	20	31	31	31			22.3777	24.7483	25.2864	26.0763	27.0777	25.5423	26.8323	26.5617
		26	30	30	31	32	32	30		30		21.6728	24.295	26.2199	27.2374	27.6629	28.7975	27.8152		28.2604
		24	28	31	32	33	35	34		30		23.7554	26.149	27.6899	29.1742	29.3381	28.8788	28.0226		26.7481
			25	13	29	31	31	23	30	30			25.5096	27.2294	29.3497	28.0129	28.5875	28.1946	28.0905	27.645
				32	29	29	29	27	31					26.901	27.4663	27.571	27.4018	28.4393	27.0268
					30	30	31	31							26.161	26.766	26.2848	27.2482
					21	24	22	22							22.1775	23.1304	22.4372	21.9514
				21	26	25	25	25	21					23.06	25.5645	25.5144	25.3388	24.5305	23.5719
			24	27	26	28	27	27	28	21			23.2872	25.7707	26.7015	28.1377	27.798	25.5702	25.71	25.1324
		24	26	27	28	31	30	29		31		23.5627	24.8594	27.2581	28.7809	28.6056	28.8667	27.9585		27.0001
		20	27	24	30	31	32	30		28		22.907	25.5738	27.5832	28.6601	29.5826	29.0004	26.6619		26.1967
			25	27	30	32	30	30	27	27			22.4222	26.3988	28.4112	27.1655	27.8273	27.8507	26.6615	25.2053
				26	31	30	30	29	29					24.1394	26.1621	25.6221	25.75	27.1348	24.9257
					29	32	25	27							22.1383	22.733	22.6069	22.6171
					29	27	27	27							22.2651	23.2133	23.3085	23.3304
				27	29	27	26	28	28					22.7973	25.3305	25.7177	26.0017	25.3514	24.9319
			27	30	30	30	29	27	25	29			22.6804	25.5747	26.2075	27.5048	27.8321	25.944	26.5915	25.7686
		27	27	31	31	32	31	29		28		22.6991	24.9497	27.4236	28.7381	29.1462	29.9367	28.5497		27.7862
		30	28	30	32	33	31	30		31		23.3187	26.4807	28.3792	29.4258	30.3086	29.4673	27.8921		27.1816
			27	29	31	30	30	30	30	28			24.9856	27.4331	29.1029	28.5508	29.1759	28.635	27.8862	27.3284
				27	28	29	29	30	28					26.249	27.0612	27.4163	27.384	28.3566	27.5443
					28	29	28	28							25.4514	26.422	25.9777	26.5811
					30	29	29	25							24.4416	24.9529	24.9814	24.5725
				29	30	31	28	27	26					24.8489	26.7802	27.063	26.6958	26.1393	25.1973
			30	31	33	32	32	28	27	26			24.9698	26.9861	27.978	28.9531	28.7391	27.0021	26.8965	26.6833
		30	32	33	32	34	33	30		23		25.454	26.3978	28.7636	29.6421	29.8356	29.7614	29.289		28.4372
		30	32	33	33	35	34	32		28		25.1085	26.8264	28.6701	29.3551	30.444	30.1024	27.6669		26.7993
			32	29	33	33	30	31	28	26			24.1026	27.4457	29.432	28.1805	28.5361	28.4833	27.453	26.6638
				29	29	32	28	30	30					25.5068	27.2811	26.6458	26.938	28.1034	25.7939
					28	30	30	30							23.6247	24.2747	24.0597	24.0189
					25	17	25	23							22.2579	23.4932	22.857	22.8245
				26	27	25	24	27	24					23.8202	26.4051	26.2892	26.0242	25.7811	25.0113
			22	27	29	30	28	27	26	25			24.2736	26.6936	27.5445	28.6891	28.4626	27.0134	27.1481	26.4928
		24	26	30	30	32	32	29		26		24.2809	26.0008	28.4512	29.9421	29.8917	30.982	29.2875		28.5441
		22	26	29	30	32	32	31		28		25.1375	27.3398	29.5633	30.4918	31.033	30.549	29.1741		28.101
			25	29	28	31	29	27	28	28			25.8672	28.2477	30.2204	29.6973	30.3827	29.6768	28.9902	28.0795
				25	26	29	29	30	29					27.2849	28.2452	28.3709	28.6161	29.4705	28.3776
					30	27	27	28							26.3107	27.191	27.3048	27.6951
					27	28	26	25							23.707	24.5223	24.2419	24.5156
				26	27	28	29	27	26					23.9877	25.7804	26.0234	26.0793	25.9126	25.7953
			23	25	28	28	29	25	28	27			23.5015	25.9292	26.5007	27.3751	27.677	26.3611	26.8	26.2126
		24	25	26	29	32	32	29		28		23.3652	25.4757	27.7026	28.6896	29.2529	29.4806	28.5136		28.1759
		23	26	30	30	32	32	29		27		23.1385	26.1559	28.0784	29.1017	29.858	29.2234	27.904		26.8554
			26	29	30	30	29	29	27	27			24.7649	27.1475	28.8622	28.1312	28.7852	28.165	27.7032	27.4297
				28	28	28	29	27	28					26.1878	26.9497	27.1063	27.11	28.2695	27.2347
					26	28	27	27							25.4579	26.4496	26.1328	26.8494
					25	21	29	24							24.0208	24.8252	24.4181	24.0766
				26	28	26	27	27	23					24.6541	26.8892	27.0112	26.5695	25.9207	25.2139
			25	28	27	27	29	26	25	24			24.6633	27.0052	27.8935	29.072	28.8895	26.7992	27.07	26.4452
		25	26	28	28	29	29	30		27		24.785	26.0814	28.2707	29.9174	29.9141	30.1302	29.015		28.3513
		24	25	29	27	29	29	28		27		24.0218	26.4593	28.6334	29.4446	30.4532	30.0512	28.0526		27.3
			25	29	25	29	28	30	29	28			23.8351	27.303	29.5383	28.3142	29.0663	28.7001	27.9312	26.7247
				29	28	27	26	30	32					25.5719	27.0487	27.0041	27.2929	28.3811	26.7061
					27	27	24	23							24.1825	25.0392	25.1812	25.2733
					29	26	27	28							16.5357	18.3545	20.7424	19.9731
				29	29	29	27	27	27					20.0785	23.9598	25.4446	25.7498	26.4523	25.0046
			30	29	30	29	28	29	30	29			21.0893	25.4778	26.7313	29.2748	29.2139	27.6788	27.8993	27.6099
		24	29	30	32	31	30	30		26		20.7179	25.2515	29.1734	31.189	31.3376	31.8405	31.0179		29.2182
		26	29	30	32	33	31	31		31		22.7593	28.2847	30.6022	32.4474	33.3756	32.8465	30.6503		29.091
			26	28	30	30	30	31	30	31			25.4615	29.9129	31.73	31.5731	32.3259	32.7663	30.5163	29.5337
				28	29	28	29	30	29					28.5025	30.0334	29.9197	29.5407	31.9347	30.155
					26	26	27	28							27.6263	27.4035	27.7577	28.6553
					28	25	31	32							13.0372	16.1685	13.7533	14.3139
				18	25	30	29	31	30					15.6239	19.885	18.3197	18.1446	17.9559	17.2427
			0	25	27	27	31	32	29	29			12.9196	19.175	20.6739	17.9004	15.5844	15.8482	19.281	20.0558
		21	4	24	25	31	30	37		29		8.1939	11.814	19.3744	18.1267	4.9355	12.1011	8.7717		22.1409
		25	30	33	34	33	34	32		31		16.1444	19.0661	22.7031	23.5103	24.4312	23.4757	21.3		22.1938
			30	32	33	33	32	32	33	31			17.8828	22.527	24.1427	22.5427	23.1695	23.5289	22.9729	21.2541
				33	33	32	30	32	32					20.8499	22.5788	22.0938	22.4305	23.5938	21.4837
					33	32	31	30							19.0926	20.7355	21.4915	20.8194
					24	21	27	26							21.8221	22.9852	23.9565	24.033
				28	30	28	29	28	31					22.337	24.9866	25.8097	26.5591	26.3644	26.109
			28	28	30	27	28	29	28	28			22.1443	25.1888	26.0626	27.8636	28.2816	26.5406	27.7627	27.4723
		23	28	29	30	31	30	29		29		21.5021	24.845	27.6395	29.3058	29.9701	30.7988	29.8744		29.0487
		28	29	31	32	31	31	26		23		23.9296	27.7601	29.3471	31.0397	31.9881	31.1617	29.6286		28.1926
			36	32	33	31	31	30	28	25			26.3048	29.002	30.7092	29.9867	30.7241	30.2665	29.6594	29.3857
				31	31	29	30	32	30					28.032	28.8778	29.0246	28.7301	30.2097	29.1469
					28	28	29	29							27.4487	28.1079	27.3914	28.1451
					14	22	22	21							18.0665	19.6074	19.8886	19.7155
				15	21	23	20	18	26					20.2218	23.2258	23.4477	23.2517	24.2264	23.5836
			26	23	24	28	26	21	23	28			21.4261	23.8036	24.6973	26.5844	25.9235	24.7705	25.6475	25.9494
		23	23	26	28	31	32	30		28		21.361	23.848	26.0878	28.132	28.6078	29.3986	28.2108		27.7249
		28	30	30	30	33	33	31		28		23.9933	26.5417	28.3222	29.6937	30.3981	30.0765	28.7986		26.8579
			30	31	32	30	29	31	27	30			24.8346	27.4174	29.219	29.1189	30.091	29.2988	28.4571	28.1559
				28	29	27	31	30	23					27.1036	28.0798	27.7139	27.8327	29.3849	28.1259
					30	29	29	27							26.6936	26.9481	26.6949	27.3318
					22	23	23	22							20.2224	21.4531	22.0017	21.6708
				24	25	26	25	25	23					21.5041	24.5403	25.0593	25.2915	24.9849	24.1886
			26	27	29	30	29	27	26	23			21.7489	25.1648	25.9393	27.5649	27.708	25.7685	26.3954	25.7596
		23	26	27	31	31	31	32		26		21.8544	24.5871	27.3186	28.9415	29.2416	30.0335	28.8023		27.6045
		22	26	27	30	32	31	32		26		22.9123	26.6512	28.7243	29.8097	30.7714	30.0673	28.223		27.2719
			25	28	30	29	29	30	28	28			24.752	27.5871	29.2565	28.9533	29.7394	29.3325	28.1314	27.6453
				27	28	27	28	30	29					26.5523	27.3549	27.7053	27.7068	28.9582	27.992
					25	26	27	27							25.8185	26.4434	26.0903	26.8566
					25	27	26	26							23.0286	24.7085	22.7179	22.7944
				25	27	28	28	29	27					25.1059	26.9158	26.8025	25.9616	25.6769	24.5964
			26	27	28	29	30	29	28	28			25.7523	27.9955	28.5825	29.2387	28.9596	27.1651	27.3433	26.9267
		25	26	27	27	30	31	30		29		26.3084	27.3043	29.5483	30.5704	30.4361	31.0425	29.8888		28.7577
		28	27	28	28	30	29	32		29		26.2283	27.8949	30.2842	30.5561	31.5056	31.2225	29.0008		28.0843
			27	28	28	29	29	31	30	29			26.3685	28.8046	30.9633	29.8097	30.1796	29.9266	28.947	28.1938
				26	29	30	29	30	30					28.0596	28.9251	28.4996	28.3582	29.9345	28.0715
					29	27	27	29							26.3437	27.3733	27.4735	27.2914
					23	24	26	28							19.1352	20.5731	20.2173	19.9864
				29	29	28	28	28	30					21.0628	23.5301	23.4096	23.08	23.6124	23.4979
			28	28	29	30	29	30	30	30			22.2296	23.7811	24.7484	25.9492	25.3493	24.5703	25.1919	25.5565
		16	26	27	28	28	29	28		29		21.9797	24.0839	26.097	27.538	27.746	28.4123	27.1942		27.2579
		23	27	27	28	28	28	28		30		24.0452	25.9994	27.8433	28.69	29.3842	29.1467	28.0938		26.3528
			24	27	26	27	26	28	28	28			24.6049	26.8551	28.7588	28.3002	28.9592	28.1939	27.7752	27.4362
				24	26	28	26	26	27					26.7015	27.5181	27.1545	27.3844	28.6558	27.2438
					24	24	24	24							26.1377	26.6404	26.3758	26.8473
					25	20	12	0							19.8313	21.8918	19.9304	19.4592
				27	27	27	26	28	26					23.8229	26.8115	26.396	25.4877	25.3067	23.518
			27	30	30	28	26	28	27	26			24.3441	27.8943	28.758	29.7374	29.3593	27.4363	27.0362	25.7925
		26	26	30	30	31	29	30		29		24.4932	26.702	29.8638	31.2841	30.728	31.7109	30.0318		27.9747
		22	24	29	30	29	30	32		28		23.9094	27.6728	30.3242	31.7691	32.2473	31.6856	29.2257		27.5853
			24	28	29	29	30	31	28	29			25.1868	29.2358	31.0735	30.2048	30.6872	31.29	29.241	27.4083
				26	29	30	30	30	28					27.4256	28.6828	28.5207	28.3676	30.2728	27.9989
					26	28	27	28							24.8035	25.5731	26.0513	26.0377
					24	24	19	22							20.3543	21.6553	21.4758	21.744
				27	26	27	31	30	26					21.8591	25.1509	25.6035	25.2878	24.9197	23.7291
			28	29	32	31	31	31	30	21			21.4513	25.5297	26.8015	28.1499	28.6238	26.6854	26.6453	25.5118
		20	29	32	33	32	32	33		20		19.4147	23.8429	27.9238	29.4568	29.1971	30.1678	29.2448		26.8377
		20	27	30	30	33	32	33		27		17.4772	24.8771	28.0971	29.7972	30.3886	29.7902	27.9848		26.3357
			24	28	30	32	31	31	30	27			21.5514	26.8942	29.0007	28.697	29.1162	29.1879	27.621	26.3243
				28	28	27	28	30	26					24.5168	26.6457	26.8974	26.7329	28.736	27.1934
					26	22	24	22							22.5045	23.6624	24.7156	25.0651
					25	25	27	22							24.4035	25.4246	24.7453	24.8553
				26	28	27	26	27	20					25.5494	27.5265	27.7106	27.574	26.8304	26.0484
			26	29	29	30	28	27	26	24			25.8705	28.0655	28.783	29.851	29.6003	28.0249	28.1871	27.4949
		28	29	28	32	29	30	28		29		26.0807	27.4497	29.5095	30.7183	30.8059	31.4066	29.8287		29.2078
		20	29	29	30	31	31	33		29		25.9995	27.9039	30.14	30.8516	31.4342	30.9676	29.5485		28.9289
			26	30	30	31	30	30	30	30			26.4397	28.849	30.8662	29.6188	30.4224	30.0388	29.3229	28.2169
				27	29	28	28	29	25					27.7965	28.74	28.6353	28.5704	29.6001	28.4926
					27	25	26	24							26.7232	27.4357	27.6104	27.6889
					26	26	22	24							24.0098	25.0822	24.4347	24.1686
				26	26	31	27	30	28					25.0071	27.3597	27.4661	27.1277	26.2183	25.5089
			23	24	27	32	32	30	32	30			25.1663	27.7156	28.3965	29.6753	29.4905	27.1571	27.606	26.9198
		26	26	26	33	34	32	37		34		25.4493	26.7239	28.9176	30.4346	30.342	30.8356	29.4977		28.7388
		25	25	25	32	35	34	33		23		24.835	27.2316	29.4383	30.2131	31.2408	30.751	28.7193		28.1461
			23	25	25	33	34	34	29	28			24.8958	28.199	30.4351	28.9115	29.7864	29.6145	28.6422	27.3005
				24	25	31	31	26	23					26.4973	27.8289	27.7152	27.7444	29.0873	27.4133
					24	20	25	22							25.1345	25.8611	26.0105	26.0181
					34	31	30	33							14.6434	15.8721	17.8275	17.3354
				27	29	29	27	31	29					16.6148	19.1362	20.6785	20.6145	21.8144	20.7011
			11	25	26	33	30	29	34	29			16.9031	20.3593	21.3934	23.3292	23.1458	22.2369	22.9091	22.8695
		0	30	9	18	31	32	34		29		16.4645	20.453	23.1856	25.3725	25.7564	26.073	25.3596		24.1999
		24	29	33	33	32	33	31		31		18.3281	22.9078	24.5852	25.8709	27.1804	26.6907	25.153		23.6333
			31	32	30	31	34	31	32	34			21.0228	24.0018	25.5294	25.197	25.8095	25.7256	24.5426	24.5286
				42	30	34	33	33	33					23.4255	24.2287	24.4169	24.0914	26.3074	24.5396
					28	28	31	30							22.6926	22.9995	22.9981	23.9278
					0	26	25	18							16.7433	18.355	18.7879	18.121
				25	25	26	27	24	20					20.1571	23.5519	23.6933	23.4959	23.874	22.4362
			26	28	30	28	29	27	28	22			21.2506	24.5276	25.6425	27.3602	26.8786	25.5472	25.1265	24.4562
		20	24	29	30	30	28	27		24		21.2849	24.1092	27.1584	28.8209	28.4686	29.201	27.8419		26.3731
		27	27	29	30	28	30	29		25		22.0319	25.8502	28.1411	29.4852	29.9818	29.5374	27.6626		26.4499
			25	26	30	31	29	29	28	27			23.4883	27.0788	28.6078	28.3898	29.305	29.4642	27.504	26.2986
				26	28	29	27	30	23					25.7133	26.9143	26.8257	26.926	28.463	27.0555
					24	27	27	25							24.6558	24.6498	25.1979	25.7506
					24	26	25	25							21.1904	21.9747	21.394	20.9384
				26	25	26	27	26	26					21.9815	24.4361	24.3138	24.1563	23.4654	22.5103
			28	28	29	28	29	26	28	27			22.0749	24.5481	25.5112	26.9593	26.6311	24.4899	24.5737	24.0285
		31	26	29	30	30	31	28		30		22.2331	23.5487	25.9685	27.5838	27.349	27.6301	26.7822		25.8368
		27	29	30	29	30	31	29		27		21.4396	24.2986	26.2839	27.4103	28.2498	27.6969	25.5175		24.9804
			26	28	27	27	29	25	28	26			21.0519	25.1105	27.0561	26.0136	26.657	26.6295	25.4752	23.9902
				25	27	28	25	27	26					22.7784	24.9223	24.3424	24.5851	25.9483	23.7619
					29	27	26	28							20.8561	21.3732	21.3651	21.3854
					25	28	26	29							25.4023	26.1723	25.7013	25.8699
				30	24	29	31	28	27					26.0862	27.8539	28.0361	27.8797	27.0299	26.6393
			26	27	28	30	29	27	28	26			26.1981	28.1031	28.7377	29.3422	29.7351	27.9625	28.0241	27.4741
		26	26	29	31	31	31	30		28		26.2703	27.6513	29.4431	30.5014	30.8489	30.8776	29.7243		29.3692
		23	25	29	30	30	34	32		26		25.6109	27.4844	29.8063	30.1659	31.1804	30.8894	28.7821		27.9911
			26	27	30	29	27	29	27	27			25.7681	28.4555	30.3378	29.0494	29.9081	29.2656	28.6321	28.0132
				32	26	28	27	27	27					27.5036	28.3181	28.2459	28.4806	29.0872	27.9341
					25	26	27	30							26.3399	27.3396	27.1977	27.5422
					30	29	28	26							18.2241	19.3588	16.82	16.7267
				26	29	28	29	28	28					20.1549	21.581	20.9015	19.7906	19.7941	18.943
			31	32	30	29	30	28	28	29			20.6977	22.5742	22.9384	22.8806	22.5803	21.2133	21.3777	21.0822
		28	28	30	31	29	26	29		24		21.2407	21.9129	23.9503	24.6418	24.5486	24.804	23.6056		23.0345
		19	26	29	30	28	32	32		27		21.0915	22.3046	24.3775	24.2005	25.4166	24.9546	22.8942		22.1407
			26	28	30	29	30	28	28	25			21.2709	23.2293	24.8422	24.3915	24.2975	23.9241	23.2902	22.5535
				28	30	29	29	29	26					22.7797	23.1764	22.925	22.8452	24.3412	22.5304
					28	27	29	28							21.1647	21.9135	21.8982	21.9218
					26	25	29	26							25.8747	26.7207	26.3578	26.2698
				29	29	27	30	30	26					26.6476	28.5929	28.8365	28.5421	27.5621	27.057
			28	31	33	31	32	31	29	30			26.7728	28.8166	29.525	30.2901	30.4936	28.4575	28.6997	28.0691
		25	28	31	32	32	32	31		30		26.8911	28.1928	30.0458	31.2474	31.4576	31.6436	30.4203		29.9307
		26	29	31	34	32	32	32		31		26.3423	28.1331	30.4206	30.9695	31.9707	31.6823	29.5092		28.6789
			24	31	33	32	32	31	32	29			26.1571	29.1011	31.26	29.6631	30.5415	30.0648	29.4253	28.4613
				29	30	30	30	30	32					27.8712	28.8769	28.8698	29.0456	29.7778	28.3595
					25	28	25	26							26.594	27.557	27.4447	27.589
					27	27	29	27							21.5548	24.3036	22.7993	23.273
				30	29	29	29	27	26					19.7998	24.5355	25.4738	25.6475	26.5752	25.5792
			27	30	30	28	0	27	30	27			16.2228	19.3135	21.0355	25.0179	25.1722	23.9225	26.2648	27.063
		25	26	28	21	21	32	4		31		9.5553	13.8416	17.7623	22.0605	22.678	29.541	28.4946		28.8173
		25	27	30	31	33	32	32		31		23.4389	25.661	28.1067	30.2406	30.1852	30.0362	29.32		27.2956
			30	30	31	31	32	31	32	31			25.6589	27.7271	30.2832	29.3114	29.6346	30.1306	28.9031	28.5477
				30	30	31	31	32	31					27.2799	27.1125	27.4835	27.363	28.0343	27.0467
					30	29	30	30							24.5016	24.8037	25.8453	26.0961
					19	18	15	27							17.7395	20.3224	21.2973	21.453
				27	28	24	25	26	25					18.6189	22.5823	24.5226	25.0771	26.3064	24.4103
			28	28	28	29	29	29	23	26			17.6116	21.3085	22.9917	27.0789	27.1449	25.4627	27.2478	27.2028
		23	27	31	30	30	32	29		28		14.0144	20.1949	23.8668	28.0041	28.0051	30.2593	29.7271		28.9017
		29	29	31	32	33	31	30		31		24.0521	27.5367	29.8413	31.8953	32.225	31.6268	29.8537		28.4939
			33	32	32	32	31	29	30	28			26.4931	29.7852	31.1833	30.0746	30.721	31.1314	30.1758	28.8418
				31	33	29	28	28	28					28.6241	29.089	28.9495	28.723	30.9025	28.8533
					29	27	26	28							26.5796	26.613	27.1201	27.3502
					27	27	27	25							22.2303	22.925	22.7502	22.031
				31	32	29	29	29	30					22.7639	25.0093	25.0613	24.6349	24.403	23.3452
			29	32	32	30	31	29	29	34			22.9156	24.7645	25.9046	27.375	27.2943	25.3576	25.1591	24.9846
		28	29	33	34	33	33	28		32		22.7411	24.1184	26.1451	28.3274	28.3058	28.2221	27.5049		26.797
		24	12	26	31	32	33	32		32		20.8389	24.3914	26.1548	26.7199	28.4508	28.1299	25.8511		25.3261
			27	26	26	30	29	30	29	31			20.3053	24.1049	25.9484	26.0924	26.952	26.5445	25.8731	24.8569
				29	27	28	26	26	31					22.2175	24.5851	23.8095	24.7329	26.491	24.5482
					27	29	27	29							20.852	22.0465	22.3021	22.7334
					28	29	24	23							20.3731	21.5311	21.227	21.3581
				28	31	31	29	26	26					19.4582	22.0154	22.7208	23.2508	23.339	22.716
			25	30	32	27	26	26	28	28			17.0538	20.3924	21.1109	22.9884	23.3033	22.2284	23.2557	23.3973
		24	22	28	25	24	30	31		31		13.6043	17.6835	20.4499	22.7321	23.4482	25.6902	24.3554		25.2371
		23	27	30	29	32	31	29		28		18.5235	22.0901	23.5742	25.0484	26.3065	25.6225	24.9785		23.8859
			28	32	30	30	31	30	28	30			21.7901	23.9606	25.9254	24.9385	25.5851	24.9315	24.5962	24.4332
				35	31	32	30	30	29					23.0354	23.9124	24.1432	23.9349	24.6252	23.5997
					29	28	30	28							22.4371	23.0933	22.7634	23.5665
					25	27	25	27							18.2948	21.4942	19.0077	19.9592
				17	28	25	27	30	29					18.5738	23.7518	23.6691	22.5158	24.3551	23.6117
			23	27	28	27	27	31	33	28			15.9173	20.5308	22.4162	23.1361	21.6081	21.8167	25.2872	26.799
		15	21	26	28	29	32	31		28		10.2957	14.6893	20.0923	22.1638	17.022	26.7689	23.8103		28.8271
		27	28	29	29	30	32	32		28		23.4329	26.5142	29.4979	31.9725	31.301	31.1652	30.2335		27.4955
			28	29	31	30	31	30	30	28			25.3628	28.4259	30.6126	30.1388	30.6927	31.1939	29.7692	28.9151
				30	29	28	31	29	28					28.0216	28.0712	28.5744	28.5388	30.0347	27.8139
					31	28	30	27							24.1178	25.7947	26.755	27.0061
					23	27	21	23							20.3345	21.3128	21.3578	21.0279
				29	30	28	28	31	32					20.9118	23.432	23.8706	23.737	23.8295	23.0826
			29	27	29	29	27	26	28	28			21.2055	23.7912	24.638	25.6847	25.6439	24.1333	24.8139	24.3002
		24	27	29	29	29	30	29		29		21.434	23.6199	25.6104	27.2115	27.6629	28.3549	26.9014		26.2868
		19	22	28	31	31	31	30		27		22.1653	24.9127	26.7573	27.5034	28.5848	27.9333	26.4369		25.545
			21	28	30	29	30	30	28	28			23.4363	25.4893	27.2889	26.7721	27.4173	26.682	26.1371	25.8455
				30	29	27	30	29	29					24.9633	25.5078	25.9821	26.0562	27.0394	25.9404
					27	30	30	28							24.2028	25.2149	24.6541	25.5013
					22	23	24	25							19.1001	20.8689	20.2823	20.1041
				24	24	25	26	25	26					21.6557	25.4471	25.674	25.0198	24.7555	23.2418
			24	27	27	28	29	26	22	29			21.5703	25.8833	27.1527	28.6973	28.681	26.8273	26.44	25.2048
		22	26	28	30	28	32	29		24		19.8833	23.9742	28.3176	29.9265	29.3508	30.3305	29.12		26.7801
		24	26	30	30	29	31	30		28		18.2467	25.0887	28.4607	30.1074	30.6734	30.1786	28.109		26.4464
			27	31	30	30	25	29	31	28			21.3641	27.0536	29.285	28.9322	29.3806	29.7811	27.8205	26.0167
				26	27	27	25	28	27					24.3907	26.6147	26.9036	26.8701	28.8861	26.9548
					28	29	27	26							21.8697	23.032	24.3001	24.627
					23	23	21	23							21.5792	22.4653	21.8622	21.8962
				24	26	25	25	24	26					22.5344	24.4695	24.5565	24.3471	23.8739	23.1979
			25	25	27	27	26	25	29	27			22.8316	24.8675	25.5491	26.4745	26.2792	24.9717	24.9873	24.3577
		27	26	27	31	29	28	28		26		23.0571	24.2984	26.2215	27.4845	27.518	28.0696	26.6111		26.0915
		25	27	29	30	30	30	28		26		23.1741	24.8482	26.8804	27.4448	28.0079	27.5528	26.3219		25.7444
			24	28	29	30	29	30	28	30			23.513	25.5854	27.3927	26.5832	27.2277	26.7211	26.1525	25.2675
				26	26	28	28	30	27					24.7784	25.5004	25.5711	25.655	26.4599	25.5141
					25	29	26	26							23.7871	24.5194	24.6774	24.9128
					31	29	31	29							22.6371	23.2808	25.1066	22.7918
				28	29	30	31	33	33					23.7517	24.6155	25.7226	26.5459	25.0016	24.155
			31	32	32	31	32	29	32	29			23.2833	25.2611	25.8175	27.6875	28.1497	25.3457	25.0527	26.9675
		32	31	33	33	33	33	35		33		25.0899	25.6328	26.8963	27.1835	29.1551	27.8275	26.5327		29.1394
		34	29	32	33	33	33	33		31		17.396	19.4495	20.8841	25.2188	29.0596	29.7951	26.8448		27.2944
			24	25	27	31	31	27	30	31			9.4433	10.0359	16.1726	25.3728	27.3147	23.8317	24.1489	27.7062
				19	2	18	28	24	31					12.3269	14.8972	15.3142	20.6507	23.5183	22.2983
					12	8	27	29							14.8657	19.22	19.1597	22.1665
					23	23	24	23							21.4004	22.2759	21.4722	21.3308
				25	24	26	28	27	29					22.5723	24.1232	24.2585	23.71	23.3616	22.266
			27	27	28	28	28	29	28	28			22.6429	24.8421	25.416	26.0556	26.0471	24.0338	24.3487	23.8446
		23	27	28	27	28	31	23		29		23.3658	24.0716	26.0912	26.9735	27.2286	27.344	26.5371		25.3918
		24	22	25	30	31	30	30		28		23.0473	24.6479	26.3706	26.7476	27.7367	27.4314	25.2726		24.3076
			23	26	27	30	30	30	28	29			22.8518	25.4963	27.0384	25.7815	26.2812	26.3048	25.315	24.4057
				25	25	29	24	28	28					24.0858	24.9724	24.5486	24.5322	25.932	23.9705
					26	27	27	26							22.268	22.969	23.0699	22.6902
					22	25	26	28							12.431	16.011	14.0346	15.9914
				25	28	28	26	30	30					9.0498	13.0864	9.6673	11.3502	19.598	21.3824
			23	32	29	27	29	30	32	29			0.0012	0.0701	4.1686	2.3121	8.054	11.1914	20.1134	24.2153
		18	25	28	28	18	17	21		23		1.7904	4.4165	0	5.9459	17.9908	31.986	25.0996		25.0367
		22	24	28	32	31	33	33		29		22.5127	23.3252	27.3518	30.66	31.7789	31.8562	28.656		27.1207
			23	28	32	32	33	34	32	29			22.8353	27.6522	29.6474	28.2278	29.6826	31.2731	29.9463	28.9544
				28	31	32	32	33	31					26.5072	26.8034	28.1231	28.3933	29.1302	28.2013
					32	31	30	33							26.1018	26.2091	26.895	26.9128
					21	28	30	29							21.2497	24.3687	21.4513	23.1101
				21	25	28	26	27	25					21.8834	26.709	25.34	25.0997	25.3256	24.5766
			23	20	9	28	30	13	25	34			19.2069	23.5981	25.2242	23.493	22.2061	23.1393	26.8025	28.2643
		10	12	11	30	31	35	31		30		12.0213	16.0451	22.6053	21.2567	12.0942	23.5292	20.7162		29.8837
		32	31	34	33	33	36	33		31		23.3156	26.5163	29.5225	32.3226	31.4442	30.6869	30.1417		28.0034
			28	29	33	34	30	33	32	33			26.357	29.3384	31.6146	31.0302	31.1849	31.6111	30.9221	28.9904
				32	30	31	31	31	35					28.2096	28.9875	30.0827	29.689	30.8625	28.4485
					33	32	30	31							25.1863	26.9493	27.1547	27.7873
					27	30	26	30							23.4312	24.0938	24.3742	25.5752
				25	26	29	28	29	30					23.3161	25.9623	25.5684	25.8003	25.9374	26.1155
			25	29	28	15	24	23	29	28			22.3962	24.9076	26.0292	26.8476	28.7416	26.2442	27.2502	26.6238
		23	25	26	27	30	31	31		27		16.8563	23.3891	26.5311	28.7002	29.0834	29.614	28.3954		27.9079
		28	24	24	26	32	34	33		29		10.1205	19.9158	24.5505	27.6631	30.0724	30.369	27.1275		26.0509
			27	29	31	31	31	32	30	29			17.8123	24.167	27.5695	28.4076	29.9876	27.9124	27.3371	27.36
				28	32	30	30	32	33					24.2304	26.4986	26.63	26.9064	28.7222	27.3984
					30	30	32	32							23.7039	25.334	25.647	26.6619
					27	26	26	27							23.6417	24.4145	23.8777	23.44
				28	29	30	30	30	31					24.355	26.9136	26.8226	26.6034	25.8806	24.9174
			26	28	31	30	30	30	32	30			24.3534	26.9425	28.0318	29.6143	29.2686	26.9626	27.1049	26.5449
		26	28	29	30	31	32	33		30		24.4238	25.8355	28.4908	30.2462	30.0607	30.2717	29.4389		28.5203
		25	24	28	30	31	29	32		27		23.4664	26.5999	28.7885	29.9999	30.9196	30.3982	28.0463		27.3991
			27	31	29	30	31	27	30	31			23.0103	27.4978	29.6535	28.5676	29.2754	29.1653	27.979	26.3935
				28	28	30	27	30	29					24.875	27.3332	26.6719	27.0287	28.4735	26.1536
					29	31	28	32							22.9357	23.5702	23.6325	23.5853
					22	23	21	18							21.8824	23.123	22.6054	22.4668
				28	27	27	24	25	21					23.3458	25.6685	25.6697	25.3401	25.2513	24.7099
			22	28	31	32	30	28	27	28			23.8183	25.8057	26.7354	27.7873	27.572	26.4515	26.5347	26.1667
		19	27	29	31	32	32	27		29		23.6859	25.5014	27.7255	29.1636	29.2364	30.1898	28.6688		27.9637
		23	27	29	31	32	32	32		29		24.7755	26.7338	28.7737	29.7605	30.295	29.8861	28.6425		27.3161
			28	31	31	29	30	31	30	29			25.4011	27.6197	29.6873	28.9938	29.5868	28.8407	28.437	27.781
				29	29	30	31	30	30					26.973	27.8316	27.913	28.0717	28.9381	27.7129
					28	28	27	28							25.9614	26.9354	26.9049	27.3243
					29	29	27	26							22.7445	23.2027	23.1839	23.156
				29	29	29	29	30	29					23.3567	24.6566	24.7994	24.5125	24.3272	23.4375
			28	30	33	33	31	31	30	30			23.3112	24.9539	25.4958	26.3333	26.0919	24.9708	24.6818	24.6034
		30	31	31	32	32	34	34		31		23.6616	24.5893	26.4826	26.922	27.0244	26.9452	26.2569		25.8796
		26	30	30	20	11	32	33		29		23.739	24.7635	26.0825	26.6679	27.528	27.0753	25.2302		24.3776
			31	30	2	19	24	34	32	29			23.0901	24.9569	26.3897	25.6937	25.7222	25.4552	24.6755	24.7675
				31	29	29	30	31	31					24.0347	24.5624	24.2779	24.7189	25.5794	23.6552
					30	28	29	30							22.3464	23.2256	22.9171	23.1268
					25	25	23	25							21.2837	22.6698	23.3796	23.4916
				30	27	28	23	26	29					21.9499	24.7116	25.4702	25.9397	26.3642	25.9575
			26	26	28	19	27	27	28	27			21.9372	24.5815	25.6093	27.6484	27.6974	26.277	27.6878	27.5125
		6	24	26	28	32	32	30		28		20.8504	24.3253	26.9591	29.1122	29.5756	30.7279	29.7618		29.1619
		29	31	32	33	33	33	33		28		24.7635	27.8894	29.4788	31.2988	31.9003	31.2631	29.9509		28.2237
			29	30	31	30	32	31	30	26			26.5581	29.1205	30.8487	30.1335	30.991	30.4239	30.047	29.5637
				29	29	30	30	30	29					28.3922	29.1014	29.1858	29.063	30.4792	29.2708
					27	27	29	29							27.5702	28.3273	27.6914	28.3005
					23	28	27	25							21.2018	22.2924	22.9895	22.8147
				27	29	29	27	27	28					22.1954	25.0833	25.7659	26.1331	25.5566	24.8461
			29	30	29	28	27	27	28	27			21.9967	25.7021	26.4508	28.0657	28.539	26.4253	26.9831	26.2923
		0	30	30	28	31	31	29		27		21.8224	24.94	27.8745	29.4947	29.7894	30.6016	29.4177		27.9767
		26	30	33	31	32	32	30		27		22.2058	26.8794	29.0285	30.1785	31.2545	30.4015	28.5444		27.6491
			27	32	31	32	28	30	28	27			24.8572	27.9608	29.6657	29.3198	29.9764	29.6769	28.3749	28.0124
				29	29	29	28	28	29					26.7637	27.6833	28.0629	27.9654	29.3487	28.4525
					28	27	27	27							25.9049	26.6776	26.4229	27.2315
					25	28	21	17							19.7878	21.641	20.8715	21.3681
				26	29	28	27	26	27					20.2835	23.5245	23.9185	23.7215	25.2374	24.1536
			22	26	30	29	29	28	28	26			19.6983	21.9332	22.8765	25.4409	24.9651	23.5594	26.1008	26.0658
		17	24	26	28	29	29	26		27		16.1885	20.7233	22.9342	26.2435	25.9079	28.3076	27.2559		28.0006
		25	28	28	31	31	33	30		27		25.0105	26.63	28.8433	30.3811	29.9159	29.7099	29.0532		27.1999
			27	30	31	31	33	31	33	28			26.1325	28.2691	29.8982	28.8587	29.9194	29.3966	29.2342	27.9039
				32	30	31	30	29	27					27.9861	28.1248	27.8765	28.0965	29.6145	27.6739
					27	28	30	30							26.4388	26.7092	26.8566	27.0184
					20	24	23	23							19.1412	20.5143	18.3144	18.1632
				23	24	26	25	25	24					21.0241	22.6052	22.2294	21.229	21.2829	20.2266
			24	26	27	27	26	24	23	25			21.6634	23.6075	24.1218	24.3431	24.0062	22.6257	22.7341	22.3151
		26	29	28	28	31	26	25		25		22.1936	23.0292	24.9867	25.9075	25.8481	26.1463	25.0184		24.1647
		0	30	32	31	31	29	26		25		22.0823	23.4495	25.5452	25.6118	26.6394	26.2297	24.242		23.4591
			26	30	29	30	28	28	27	26			22.2056	24.2665	26.012	25.3358	25.4951	25.1074	24.4517	23.6903
				27	28	23	27	28	26					23.7918	24.2684	24.0957	24.0651	25.4191	23.6602
					27	30	29	28							22.1743	23.0683	23.0224	23.0602
					29	28	27	26							20.2545	21.955	20.8356	21.4756
				25	27	30	27	26	27					20.6406	23.7066	23.5114	23.3869	24.4548	23.8197
			25	26	27	28	29	26	25	26			20.0427	21.8922	22.8477	24.3369	23.832	22.8598	25.341	25.4331
		22	23	25	28	27	30	30		28		16.4059	20.4907	22.7373	24.8394	23.6823	26.588	25.5116		27.298
		26	28	28	31	31	31	29		27		24.2059	25.8055	27.9541	29.46	28.7058	28.4746	27.9865		26.2684
			28	30	30	30	29	28	31	29			25.5264	27.2903	29.0034	27.9272	28.8483	28.2911	28.504	27.1851
				27	29	29	29	27	28					26.9742	27.248	27.2387	27.4246	28.6467	26.753
					28	30	25	29							25.6259	26.169	26.0215	26.279
					28	31	25	24							18.919	20.5288	19.4302	19.1131
				28	29	27	26	25	23					21.4876	24.5099	24.0595	23.3118	23.7539	22.5941
			26	28	28	28	28	24	25	24			22.7518	25.2473	26.0812	27.4039	26.5869	25.268	25.1608	24.8748
		26	27	28	28	30	30	29		27		23.0776	24.6641	27.0044	28.8051	28.6141	29.3947	27.9		26.9813
		26	27	28	27	28	27	28		26		24.091	26.2944	28.648	29.2544	29.8552	29.5747	27.8932		26.6652
			29	27	27	28	28	27	27	26			24.349	26.9892	28.7147	28.605	29.5175	28.9592	27.6247	26.9136
				27	27	29	27	27	26					26.3063	27.2494	26.9546	27.3313	28.5438	27.3297
					28	29	28	27							25.26	25.8126	26.1098	26.3946
					21	20	18	21							18.3719	19.9668	20.0744	20.3975
				23	23	23	24	25	20					19.1362	21.9169	22.6132	22.7581	23.7618	22.9035
			21	26	27	27	28	26	25	23			18.986	21.3769	22.3922	24.6117	24.4329	23.094	24.9081	24.8164
		18	26	26	26	27	30	28		25		17.129	20.7885	22.987	25.8015	25.9411	27.4729	26.6068		26.3518
		24	26	27	30	30	30	29		19		23.0837	25.2716	26.9736	28.5866	28.7252	28.4451	27.3897		25.645
			27	29	29	28	30	29	28	23			24.3053	26.5501	28.0368	27.2805	28.3293	27.7411	27.4579	26.6441
				25	27	29	28	29	28					26.1262	26.5695	26.4209	26.4855	27.8616	26.4325
					24	26	24	24							25.0072	25.4656	25.3424	25.6049
					24	24	18	20							21.2177	23.025	22.2412	22.7375
				24	25	25	24	26	25					20.8997	24.2822	24.8033	24.7382	25.992	25.0313
			24	27	26	23	26	26	26	21			19.7716	22.2098	23.2253	25.827	25.649	24.3141	26.4341	26.3841
		3	24	28	29	29	29	26		30		15.7551	20.5539	22.9736	26.1349	26.2839	28.9336	28.1031		28.3777
		31	24	28	29	30	30	27		27		24.6244	26.6726	28.6644	30.467	30.1137	29.8696	29.1644		27.3704
			26	28	28	29	29	29	30	30			26.2175	28.3622	30.1444	28.9363	29.8323	29.4437	29.3536	28.1931
				26	27	27	27	28	27					27.8801	28.1854	28.0329	28.028	29.3714	27.5549
					24	29	32	29							26.2305	26.6966	26.7442	26.927
					19	29	28	27							23.7752	24.634	23.897	23.9319
				24	21	26	17	29	29					24.2571	25.745	25.9823	25.6264	25.2861	25.0017
			20	29	26	26	28	26	31	31			24.1187	26.1486	26.5625	27.106	27.1549	26.1385	26.0729	25.7888
		22	24	29	29	31	33	31		30		24.5866	25.8523	27.4611	28.3833	28.7534	28.6996	27.6751		27.497
		19	21	25	31	33	37	35		28		24.3614	25.7291	27.8503	28.0905	28.7974	28.4715	27.0699		26.328
			25	28	29	31	32	30	32	29			24.402	26.2456	28.0779	27.1611	27.6798	27.1579	26.7595	26.5254
				27	28	30	25	30	32					26.0472	26.3188	26.4546	26.5245	27.366	26.2641
					29	32	31	28							24.8269	25.7242	25.4983	26.1526
					26	26	25	25							20.2323	22.0426	19.7413	19.6703
				27	29	28	26	28	28					22.8394	25.2722	24.7205	23.7392	23.6709	22.4842
			25	28	29	29	23	26	28	28			23.6719	26.2506	26.8531	27.5386	27.0269	25.5511	25.4793	24.8962
		27	27	30	27	0	30	26		29		24.0767	25.4521	27.8887	29.0174	28.7498	29.6171	28.1945		27.0406
		28	29	32	31	31	33	30		28		24.3472	26.4402	28.9638	29.4015	30.0905	29.6617	27.6675		26.6014
			26	30	31	30	30	30	30	31			24.8588	27.3371	29.1381	28.7603	29.1817	28.8117	27.5776	26.7788
				25	29	29	29	30	29					26.5672	27.3955	27.1506	27.2373	28.6629	27.064
					27	26	29	29							24.941	25.8478	25.953	26.0482
					25	27	25	27							19.3493	22.4865	20.0897	21.1415
				23	25	22	26	26	29					18.5045	24.1612	24.1043	23.814	24.976	24.0554
			17	21	20	21	22	27	28	30			13.8134	19.2094	21.7506	22.0356	21.37	21.9491	25.7566	27.2262
		16	22	27	29	29	28	29		27		7.0796	10.4477	17.1725	18.4624	12.8056	25.9885	22.809		28.8439
		25	27	28	29	29	29	28		27		21.3413	25.0976	27.9751	30.9814	30.8922	30.8178	29.8489		26.8677
			28	28	27	27	28	27	28	27			24.3103	27.2847	30.012	29.7397	30.1746	30.8039	29.1136	28.2032
				27	29	28	29	30	27					26.7893	27.1268	27.8927	28.0155	28.703	27.0007
					26	27	28	28							22.9893	24.5584	25.5391	26.0349
					20	25	24	22							18.1325	20.0228	18.5569	18.0136
				23	26	27	26	25	22					21.842	24.8015	24.5658	23.7752	23.5258	21.8758
			23	27	28	28	29	27	26	24			22.2832	25.7199	26.6183	27.6904	27.3767	25.6046	25.0767	23.9056
		22	25	27	28	29	29	29		26		22.2624	24.5726	27.6829	29.0861	28.4523	29.437	27.9088		25.8658
		17	23	27	28	29	29	31		29		21.6354	25.4792	28.0082	29.4519	29.8981	29.3628	27.0943		25.6566
			23	25	28	28	29	30	28	28			22.9479	26.9714	28.7967	27.9829	28.3838	29.0648	27.0759	25.2483
				23	27	27	27	28	25					25.1626	26.4866	26.3897	26.2736	28.0442	25.8836
					24	24	26	27							22.675	23.3174	23.8923	24.0015
					19	22	19	19							22.5993	23.7737	23.5466	23.5405
				24	25	22	25	22	22					23.7702	26.3259	26.5517	26.5261	26.172	25.5523
			25	25	26	28	26	23	23	23			24.0048	26.5671	27.4142	28.6817	28.6671	27.1262	27.5993	26.9415
		26	27	28	29	32	30	28		27		23.8713	25.9851	28.4669	29.9702	30.2211	31.2561	29.6752		28.886
		30	29	30	31	30	31	31		29		25.0351	27.574	29.6602	30.7994	31.4109	30.8146	29.4779		28.3643
			28	27	28	28	28	29	30	28			26.1958	28.5869	30.521	29.983	30.5954	29.9075	29.3504	28.5332
				26	26	25	27	27	27					27.6359	28.5452	28.7886	28.8675	29.7904	28.7805
					27	26	26	27							26.7439	27.6992	27.5398	28.0422
					25	23	24	25							22.4364	23.2496	23.094	23.0859
				28	30	28	28	28	29					23.0635	25.6443	25.8344	25.8913	25.2267	24.5667
			25	28	28	29	29	30	28	29			23.1512	25.9936	26.6451	27.9405	28.194	25.9619	26.4364	25.5297
		21	22	28	28	31	32	31		27		23.274	25.2294	27.4947	29.1677	29.2369	29.9981	28.4698		27.6275
		19	22	27	29	32	34	34		32		23.0018	26.2175	28.3856	29.149	30.1353	29.3451	27.5841		27.125
			25	27	28	31	31	31	31	31			24.334	27.1599	28.8615	28.2894	29.1215	28.5349	27.5316	26.7604
				30	28	27	31	31	32					25.854	26.7265	27.0251	27.1723	28.1136	27.2994
					28	29	29	29							24.8647	25.8102	25.6969	26.1667
					21	18	19	15							17.0339	18.6732	19.7824	19.1318
				23	25	25	26	24	20					20.0677	23.5175	24.1869	24.1	24.8117	23.4375
			23	26	27	29	28	26	23	18			21.1961	24.6839	25.7854	27.8875	27.418	25.9889	26.1401	25.8925
		22	25	26	28	29	30	28		26		21.3	24.3661	27.5128	29.4763	29.4584	30.0762	28.9893		27.711
		19	25	29	29	29	29	29		25		22.9093	26.8076	28.9957	30.2898	31.1359	30.7476	28.8163		27.5718
			22	29	29	31	30	30	26	27			24.3936	27.8889	29.6455	29.5957	30.4382	30.432	28.6046	27.7193
				23	27	29	30	27	25					26.8289	28.1209	27.9545	27.9864	29.8109	28.361
					23	28	29	26							26.1655	26.1047	26.4542	27.1879
					29	29	29	23							22.3219	23.307	22.7222	22.1927
				28	29	28	27	28	27					23.3908	26.1282	26.0989	25.5438	25.0901	24.0751
			28	28	31	31	30	29	29	30			23.3547	26.364	27.2517	28.8564	28.5141	26.3004	26.3731	25.7579
		26	26	29	31	33	31	30		27		23.4314	25.0431	27.6864	29.7799	29.5421	29.8771	28.7124		27.5853
		17	25	28	29	32	30	31		25		22.2148	25.8609	28.251	29.0947	30.2027	29.6838	27.6525		26.8786
			27	25	28	29	30	27	27	26			22.6172	26.6938	28.8903	28.1678	28.923	28.7524	27.4221	26.1377
				27	28	29	27	29	27					24.776	26.431	26.3644	26.7512	28.1925	26.5063
					30	28	29	26							23.1028	23.8797	24.4047	24.6315
					23	23	20	20							11.0032	14.1565	11.41	11.9293
				24	26	25	24	25	24					12.5646	16.8204	15.8304	15.5682	17.843	18.0734
			21	25	27	26	28	25	28	25			9.101	13.835	16.3103	16.9065	15.7249	15.9177	18.9615	20.959
		20	20	22	26	26	29	20		27		8.416	10.9568	14.7595	17.9925	13.9455	23.416	17.7618		23.7882
		19	27	31	32	31	29	30		28		19.8867	21.6572	24.4154	26.1481	26.8159	26.5008	25.314		23.4779
			28	30	30	31	30	30	27	25			20.4294	23.5931	25.4915	25.3118	26.2453	26.234	25.1016	23.9569
				27	28	30	31	30	28					23.7555	23.3714	23.8342	24.7428	25.762	23.8438
					28	28	29	29							20.8994	21.5657	22.7076	23.1417
					26	24	26	23							22.0781	23.1323	22.5566	22.46
				24	27	27	26	27	23					23.4164	26.037	25.9298	25.672	25.2955	24.3996
			26	28	27	27	27	29	30	28			23.8464	26.4474	27.2047	28.359	28.1434	26.4498	26.5603	25.7175
		21	26	28	29	29	30	29		30		24.117	25.6279	27.9802	29.5133	29.3884	30.3499	28.6148		27.859
		25	27	28	28	30	30	29		28		24.4905	26.7544	28.9998	29.6957	30.3286	29.7655	28.2941		27.5904
			26	28	28	28	29	29	28	27			25.1304	27.535	29.3736	28.8503	29.6969	29.0454	28.1661	27.1758
				28	27	26	26	27	24					26.4312	27.3156	27.4967	27.8106	28.5944	27.6564
					25	26	27	27							25.475	26.2776	26.4522	26.7674
					24	25	26	21							22.1159	22.3111	20.4922	20.0961
				25	27	26	26	24	19					23.5033	24.149	24.0898	22.9197	22.4151	20.5271
			25	25	27	27	28	25	22	25			23.428	25.1068	25.443	25.7338	25.4326	23.8755	23.1388	22.4525
		24	26	28	28	29	28	26		25		23.7064	24.4312	26.3903	27.1639	27.2523	27.1963	26.297		22.8296
		17	25	27	29	29	25	26		23		23.8443	24.6294	26.675	26.2757	27.375	26.9694	24.5406		20.2299
			20	26	27	26	26	27	24	23			23.9906	26.287	27.6267	26.8837	26.3759	26.0506	24.4306	23.4639
				26	28	27	27	25	24					25.5438	25.602	25.3417	25.2524	26.2363	24.4835
					25	23	25	28							23.3962	24.4133	24.0057	23.9242
					23	28	28	26							24.6615	25.099	24.9789	25.9023
				24	30	28	29	28	27					24.2477	26.1382	26.0679	26.0982	25.6881	26.0227
			23	27	28	30	30	29	25	27			24.1348	25.3372	26.4688	27.4586	29.0221	26.2045	26.9289	26.63
		16	21	24	26	28	33	32		28		21.565	24.8489	26.7169	29.0331	28.869	29.0435	28.1545		28.1564
		19	25	27	29	33	34	33		30		14.9721	21.7887	24.7757	27.3681	29.8122	30.2582	26.6916		26.0513
			24	28	31	32	30	28	27	30			19.0863	23.4492	26.361	27.8712	29.6901	27.7768	26.9376	27.4539
				20	27	29	28	29	27					23.7862	25.7895	26.0339	26.4453	28.4506	27.2526
					22	20	26	26							24.2346	25.5869	25.5212	27.2127
					29	27	29	24							22.6087	23.7748	22.8328	22.3564
				28	29	29	30	30	29					24.0733	26.7067	26.5445	26.2699	25.3259	24.3412
			29	29	31	31	30	30	29	28			24.2093	27.0526	27.8223	29.3674	28.9984	26.5742	26.7322	26.0838
		27	28	29	31	31	29	32		33		24.4268	25.842	28.4504	30.0441	29.6751	30.2573	29.0286		27.8279
		26	28	30	32	31	31	30		28		23.7196	26.6818	28.861	30.0283	30.9535	30.3238	27.9987		27.3077
			27	30	30	31	30	30	30	27			23.7359	27.7441	29.8695	28.5551	29.3183	29.4904	28.0493	26.5238
				27	28	29	28	27	23					25.5566	27.4141	26.9669	27.0175	28.4989	26.5884
					27	24	27	25							23.5998	24.2875	24.3627	24.326
					26	26	26	28							25.4221	26.3897	25.5968	25.8995
				29	30	26	28	28	28					26.4404	28.0948	28.2574	28.0817	27.3644	26.9077
			28	29	30	30	28	28	31	32			26.5282	28.5596	29.149	29.9777	29.8989	28.8379	28.5685	28.1364
		28	30	30	31	29	29	30		28		26.705	27.9091	30.0359	31.0972	31.2843	31.5506	30.176		29.9087
		22	30	30	32	30	30	31		27		26.7555	28.0821	30.425	30.973	31.5542	31.1508	29.8587		29.0291
			27	30	30	29	29	29	28	27			26.7957	29.0207	31.0724	30.1046	30.5442	30.0715	29.5473	28.7145
				28	28	27	27	28	28					28.2896	28.9978	28.9622	28.9799	29.8736	28.8011
					27	27	27	25							27.0749	27.8899	28.0787	28.4548
					22	28	29	29							18.4055	21.2806	20.3629	20.7889
				25	15	27	26	31	29					18.9719	23.2429	24.2398	23.7907	25.9263	24.4576
			15	22	25	27	29	29	30	28			17.6654	21.1408	22.6527	26.11	25.54	24.0294	26.7777	27.0436
		11	12	26	29	32	33	31		29		13.6379	18.8569	22.3442	26.4805	25.4156	29.6785	28.1549		29.2134
		26	27	27	29	33	34	28		29		25.4101	27.4112	29.9595	31.9325	31.8101	31.6561	30.513		28.3742
			28	28	29	31	32	32	33	30			26.7577	29.4256	31.1466	30.2028	31.2923	31.2306	30.2094	29.1575
				27	29	29	30	29	30					29.0828	29.2186	28.9243	29.1162	30.8184	28.6834
					26	29	28	28							26.5006	26.8067	27.6587	27.7123
					16	15	19	17							19.3548	20.9139	20.4098	20.6244
				0	25	23	0	23	23					20.1656	22.8496	23.108	22.8712	24.0291	23.5476
			26	27	19	28	28	26	20	25			20.0043	21.8498	22.7476	24.6026	24.2821	23.1003	25.1558	25.1935
		16	25	28	29	30	30	30		27		17.7489	21.3627	23.2662	25.7267	25.6033	27.3648	26.3145		26.9086
		25	27	29	31	33	32	30		29		24.0076	25.6217	27.5344	28.812	28.6652	28.4863	27.8631		26.0897
			25	30	30	31	30	30	30	29			24.9573	26.9597	28.6425	27.6692	28.6684	28.0191	27.9976	26.9952
				30	30	29	30	29	30					26.8519	27.1312	26.901	27.1156	28.4681	26.7063
					27	25	28	28							25.7323	26.0259	25.9532	26.2097
					26	29	28	26							20.7487	22.2828	20.6854	20.5289
				27	26	26	26	26	27					23.2047	25.7179	25.2165	24.6621	24.324	23.0775
			26	25	26	28	27	24	26	26			23.7096	26.5741	27.1645	28.0099	27.7557	25.6158	25.8783	25.023
		25	27	28	28	28	29	27		26		24.1866	25.588	27.9661	29.2296	28.9956	29.7833	28.1942		27.0698
		26	27	28	27	28	27	27		19		23.9416	26.548	28.814	29.5742	30.3479	29.8651	27.6302		26.5875
			26	27	27	26	28	27	25	25			24.6596	27.6145	29.22	28.3159	29.2004	29.0606	27.627	26.4754
				25	27	27	27	26	26					26.1796	27.18	26.9561	26.9722	28.4446	26.8025
					26	28	27	29							24.6278	25.3748	25.4732	25.4088
					25	26	27	25							26.5107	27.4329	27.1371	26.9675
				24	26	27	27	26	26					27.41	29.495	29.7813	29.45	28.5074	27.8794
			24	26	26	28	27	25	25	25			27.5079	29.8446	30.5718	31.4591	31.5308	29.4337	29.7764	29.0332
		22	23	26	27	29	29	29		26		27.7463	29.126	31.1167	32.4193	32.6237	32.9045	31.4831		30.9744
		21	24	28	27	28	29	29		26		27.31	29.2767	31.5798	32.2322	33.1837	32.8024	30.7584		29.9086
			24	27	27	27	28	28	27	26			27.252	30.2217	32.4501	30.8023	31.7767	31.3269	30.6434	29.5084
				24	26	27	27	27	26					28.8453	29.8658	29.9445	30.0689	30.9897	29.4895
					24	27	27	26							27.6044	28.525	28.4774	28.54
					30	26	25	28							23.6344	24.145	24.1319	24.2101
				27	26	27	27	26	27					23.9085	25.9627	25.873	26.2825	26.0543	24.7527
			28	27	15	31	30	27	27	26			24.3471	25.3607	26.9078	28.3988	28.3387	26.2198	25.8107	26.3667
		24	29	18	0	32	31	30		29		24.2182	26.0465	27.626	28.6723	28.8972	28.7252	28.0589		28.3527
		25	29	29	28	32	32	32		27		23.9361	26.3516	27.263	27.3729	29.9154	29.6904	26.7004		26.8641
			26	28	30	31	29	29	20	27			21.8981	24.0155	25.3656	26.6238	27.5388	25.8376	25.712	25.7377
				26	29	29	27	14	8					22.8906	25.243	22.6547	24.2395	25.6949	22.9786
					30	24	24	17							20.0973	22.1598	19.9224	20.8227
					23	19	22	21							19.7282	20.9726	20.9489	20.5412
				23	23	25	25	23	26					21.546	24.5703	24.9109	24.7483	24.07	22.9792
			23	26	26	27	23	25	25	24			21.4815	25.1082	26.0113	27.6117	27.7856	25.6591	25.517	24.6106
		23	25	25	26	28	28	27		26		21.1487	23.9228	27.0898	28.8192	28.3883	29.2628	28.0408		26.2287
		23	26	27	29	29	30	28		23		20.3223	25.027	27.5768	28.7198	29.6336	28.9632	26.9182		26.1372
			25	24	28	28	27	26	24	23			22.3115	26.3493	28.2614	27.8224	28.3156	28.4935	26.7567	25.5883
				25	27	25	26	26	25					24.5763	25.95	26.2106	26.2604	27.7332	26.4074
					25	24	25	19							22.9399	23.6516	24.188	24.7556
					15	22	14	24							12.5775	14.4327	16.5109	16.8777
				19	27	26	20	25	22					15.8439	19.745	21.3685	21.4566	22.5987	20.7425
			25	25	25	24	26	24	25	27			15.9184	21.1462	22.7999	25.1968	25.239	24.2404	24.1642	23.5129
		16	24	24	27	30	31	30		28		11.1022	19.6943	24.896	27.5016	27.1984	27.2112	26.8283		24.3227
		23	25	27	29	32	32	29		25		12.1952	22.4974	25.8928	28.1179	29.1187	28.6928	26.562		24.3362
			25	30	31	29	28	29	28	23			19.2495	25.7634	27.1975	26.5968	27.4482	28.4138	25.8733	25.038
				28	27	27	27	27	28					23.5946	25.7542	25.6371	24.7224	27.6016	26.0044
					27	24	26	27							20.6804	22.1989	23.7904	23.8397
					21	27	23	21							8.9	12.2722	14.4981	13.8838
				21	23	25	24	23	28					12.4249	16.8433	19.045	20.2578	21.3072	19.8229
			20	19	17	29	27	26	27	26			10.5048	16.5208	19.3164	23.6812	24.0226	22.617	22.9772	23.3404
		18	10	23	31	32	29	26		30		9.4965	15.348	20.5325	24.8328	23.6909	26.1035	24.9518		24.6689
		30	30	35	32	31	32	29		31		18.3448	22.9633	26.1082	27.7942	28.7682	28.3577	25.7249		24.786
			30	31	31	29	30	28	30	29			21.3023	25.6757	26.9415	26.2832	27.0672	27.7501	25.8973	25.4626
				34	31	28	28	30	31					24.3611	25.739	25.1344	25.2255	27.4537	25.3749
					24	25	28	29							22.2899	22.115	23.5279	23.5838
					26	25	23	22							17.5422	19.2153	17.1139	17.0175
				24	25	25	24	24	27					20.5274	23.0056	22.4066	21.5635	21.6691	20.2588
			23	26	26	27	26	24	25	26			21.3038	24.0092	24.5415	25.2793	24.8341	23.2131	23.1335	22.291
		0	26	27	28	29	29	27		28		21.7576	23.1915	25.4384	26.7747	26.4691	27.3282	25.7274		24.4499
		0	25	28	28	29	30	27		28		21.8256	24.2222	26.4397	27.2184	27.7359	27.2051	25.2411		24.0194
			23	28	29	29	28	29	28	29			22.5999	25.238	26.5983	26.2924	26.8383	26.7007	25.1943	24.2461
				28	28	28	28	28	28					24.276	24.9944	24.7815	24.83	26.1747	24.7164
					26	28	29	27							22.4353	23.2747	23.3811	23.3924
					31	30	31	30							26.5177	26.9104	28.7405	26.2746
				31	29	29	30	28	30					26.56	27.3902	28.6953	30.0454	28.0281	27.321
			26	31	31	31	30	24	28	29			26.3756	28.4753	28.9069	30.8682	31.7953	28.4378	28.3025	30.0224
		28	30	31	31	12	33	32		31		27.3786	27.5132	29.7324	29.8054	32.1249	30.9218	29.6609		32.0109
		12	13	30	33	33	35	32		32		17.1634	18.7684	22.648	29.0573	32.7306	32.457	29.1828		29.1886
			0	0	23	33	33	31	32	31			6.9701	9.6941	19.3575	30.0553	31.3108	27.5823	27.4089	31.1379
				17	16	23	29	34	31					12.0141	15.7423	18.5228	24.4783	27.4316	25.8624
					29	28	32	34							15.671	21.583	22.5715	24.7157
					22	20	27	27							23.1683	23.9147	23.8265	23.3832
				30	28	25	29	29	27					23.4279	25.4188	25.8303	25.5839	25.007	23.9423
			26	30	29	29	31	25	30	29			23.7478	25.3385	26.3114	27.3664	27.3584	25.5433	25.5732	25.3536
		17	26	30	28	30	33	31		36		24.0225	25.1205	26.8581	27.8922	28.2364	28.2496	27.6483		26.9823
		12	13	24	31	30	33	31		32		23.7013	25.365	26.7981	27.1121	28.5357	28.256	25.9414		25.7516
			15	22	28	28	30	31	32	31			22.4318	24.9407	26.4361	26.094	26.7882	26.3322	25.8672	25.2743
				19	25	25	28	31	29					23.6736	25.2298	24.4447	25.3119	26.3227	24.224
					29	21	26	26							22.0972	23.1853	22.794	23.1101
					21	23	22	18							12.9505	15.7898	18.327	18.1505
				10	22	23	26	25	25					16.0419	20.2198	22.7755	23.4269	24.5227	22.5007
			17	24	24	26	28	25	24	27			15.2684	20.8338	22.9006	27.0265	27.0891	25.7344	26.1923	26.2713
		7	22	27	29	32	31	27		26		12.485	19.8006	25.0847	28.7488	28.1223	29.1941	28.8867		27.4722
		19	25	29	32	33	33	29		28		19.7727	26.0732	29.1564	30.8056	31.8722	31.448	28.9253		27.521
			27	28	27	30	28	27	27	24			23.7558	28.9013	30.1154	29.3094	30.0679	31.0943	28.9561	28.0588
				27	27	26	25	26	21					26.8732	28.5082	28.0921	27.6207	30.7312	28.4424
					21	24	20	25							24.8717	24.9601	26.3135	26.3775
					25	22	21	20							19.4723	20.3481	19.8327	19.4526
				24	27	25	21	25	24					20.2576	22.0625	21.9778	21.745	21.8783	21.7738
			19	26	25	26	26	20	21	25			20.7548	22.1642	23.0418	23.4893	23.2468	22.3976	22.9925	23.0374
		28	23	24	27	21	30	28		33		20.7525	22.4401	23.97	25.1788	25.3126	25.6923	24.3253		24.7224
		24	26	30	32	33	32	28		27		21.5157	23.1983	24.887	25.1552	26.3258	25.9099	24.7341		23.7966
			25	27	30	30	29	25	1	25			22.1375	23.7506	25.688	24.8616	25.268	24.4295	24.4839	24.2808
				27	29	29	27	14	20					23.7513	24.1773	24.3175	24.5197	25.4145	23.9146
					25	24	26	26							23.0459	23.9422	23.4196	24.0891
					26	24	24	23							19.3098	20.7887	21.1544	21.3536
				25	21	22	18	25	24					19.954	22.6431	23.3741	23.6464	24.4441	23.7429
			20	26	20	18	24	24	28	27			19.7873	22.2075	23.2729	25.3206	25.2645	23.9739	25.6138	25.4581
		20	25	27	11	26	29	30		27		18.2186	21.8048	24.0596	26.6219	26.9385	28.2841	27.4116		26.9712
		25	30	30	31	30	29	31		29		23.3503	25.8217	27.4562	29.1753	29.4326	29.0649	27.9056		26.1788
			28	30	29	29	29	30	28	27			24.7654	27.0395	28.6445	27.8679	28.8428	28.2114	28.0434	27.3302
				28	29	28	28	30	28					26.5721	27.0377	27.0742	27.0902	28.3629	27.0452
					29	28	27	26							25.5778	26.1974	25.8341	26.2237
					26	24	24	26							19.5453	22.4661	19.9516	21.3464
				23	15	26	28	27	30					18.4335	24.1147	23.7595	24.019	24.6599	23.7741
			9	22	24	28	17	25	27	28			12.8184	18.584	21.139	20.2648	19.8158	20.985	26.0979	27.5249
		0	6	18	26	18	31	24		30		5.5959	8.0853	14.9746	15.3476	8.755	24.988	21.3316		29.1917
		0	27	29	32	33	34	31		28		20.2438	24.49	26.9446	30.3187	30.9308	30.6177	29.8265		26.5836
			27	30	32	31	30	29	30	21			23.7359	26.9974	29.7546	30.0285	30.0476	30.9811	28.8175	27.5195
				30	29	30	29	28	25					26.326	27.0734	27.9143	28.2567	28.5268	26.8704
					28	28	29	22							22.512	24.1488	25.1035	25.7364
					26	26	27	28							22.7734	23.2481	23.6979	23.5433
				30	30	29	30	27	26					23.5053	25.3457	25.1897	25.8118	25.3248	24.2413
			30	31	30	29	30	28	28	27			23.6747	24.6732	25.9167	27.9345	27.8701	25.8797	25.1241	25.8638
		29	27	28	30	32	32	29		30		23.459	25.2925	26.6996	28.0185	28.045	27.7315	26.9827		27.6355
		1	6	25	29	29	28	28		30		22.7287	25.2593	25.9537	26.951	29.0455	28.8352	26.0775		25.5428
			24	25	25	28	28	26	28	28			20.2726	22.4788	24.4378	26.1679	26.8912	25.0017	25.0878	25.0821
				25	27	26	25	27	28					21.2262	23.7372	21.461	23.2316	24.7413	21.6757
					24	25	24	26							18.3106	20.859	18.2888	19.1857
					22	23	22	21							15.8	16.4895	14.8316	14.7836
				24	24	13	14	23	24					18.5944	20.7538	19.8525	18.842	18.9825	19.5173
			28	29	27	15	29	10	24	25			20.7562	21.8517	22.3201	22.6453	21.3487	20.3128	21.662	23.3072
		26	28	29	31	31	27	13		26		21.0083	21.9851	23.6364	25.0097	24.4601	24.819	22.7291		25.6986
		28	28	30	31	29	27	29		26		23.1203	23.9815	26.1869	24.9864	26.6019	26.2528	25.2305		24.5015
			26	26	28	25	26	27	27	29			22.9313	24.9774	26.3404	26.7653	26.399	25.5871	24.9567	24.6137
				25	25	26	25	28	26					25.0408	25.9418	24.654	25.0236	26.943	25.1574
					25	25	26	25							24.7225	24.7315	24.8695	24.5758
					2	15	21	24							13.3382	17.8073	16.7555	16.1623
				7	0	4	21	21	23					13.7305	18.2612	18.2816	20.3989	23.5097	24.1902
			13	17	16	24	26	26	19	27			6.3152	9.4079	15.1343	19.8263	20.6784	21.0451	23.8067	26.5705
		4	13	20	28	32	33	30		32		5.764	8.1247	9.7011	18.3862	22.7788	32.6709	27.5039		28.0334
		27	30	30	32	33	33	30		29		24.9589	26.0642	29.4092	32.0068	32.3997	32.2172	30.0848		28.2614
			33	30	31	30	31	30	30	29			25.1301	28.4436	31.2426	30.091	31.4343	32.392	31.2641	30.1543
				32	30	31	31	30	29					29.2281	27.9208	28.4092	30.2625	30.0439	29.3461
					33	28	29	28							26.609	26.2064	27.7971	27.5242
					15	24	15	12							25.2976	26.2837	25.9575	25.7361
				24	27	12	24	21	27					26.2496	28.2451	28.5402	28.1355	27.2256	26.5608
			14	29	28	29	26	27	28	28			26.3961	28.615	29.2855	30.2133	30.0724	28.1011	28.4469	27.8557
		5	12	21	30	32	30	29		27		26.6878	27.9938	29.8209	30.9023	31.2067	31.4231	30.178		29.5324
		25	27	29	30	31	31	30		27		26.1941	28.0625	30.2131	30.8159	31.7568	31.4047	29.5153		28.6111
			26	29	32	30	29	30	28	28			26.1267	28.9976	31.0757	29.3404	30.3303	30.0312	29.2466	28.2547
				26	27	25	25	29	25					27.6368	28.5571	28.5339	28.6182	29.6405	28.0879
					25	25	24	25							26.3626	27.1452	27.1798	27.1527
					25	17	14	15							22.2878	23.3549	22.5925	22.0798
				21	27	23	21	25	22					23.4498	26.2427	26.1219	25.8489	24.8889	23.9982
			24	27	29	28	27	28	23	23			23.5901	26.4496	27.2241	28.8341	28.5255	26.0554	26.2869	25.6259
		20	27	28	30	31	30	27		26		23.8093	25.2305	27.763	29.5044	29.1691	29.7794	28.5943		27.4471
		11	25	30	30	31	29	25		26		23.1235	26.0734	28.3072	29.3788	30.3607	29.7511	27.5088		26.8853
			22	30	31	30	31	29	28	24			23.0689	27.0877	29.2213	28.0753	28.8075	28.8418	27.475	25.9846
				26	26	18	28	28	22					24.9506	26.7135	26.4389	26.5825	27.9805	26.1278
					22	26	26	25							23.1225	23.7372	23.8521	23.9733
					21	26	26	28							18.4076	20.4528	19.941	20.3289
				13	25	28	29	28	27					18.5215	22.0991	22.9998	22.9006	24.4377	23.0332
			11	17	22	28	28	29	30	26			17.6382	20.5401	21.7163	24.7091	24.285	22.7854	25.1672	25.19
		0	3	0	18	29	31	31		27		14.1815	19.0986	21.6545	25.3887	25.2496	27.9603	26.7502		27.2473
		17	27	28	34	34	35	33		34		23.5409	25.6215	27.6936	29.3535	29.4302	29.0675	28.1248		26.4332
			26	28	30	32	33	33	32	32			25.02	27.2844	28.8484	27.9356	28.9106	28.462	28.0754	27.0063
				26	30	30	32	29	32					26.8803	27.0634	26.9586	27.1048	28.5437	26.7104
					31	29	31	31							25.0918	25.5088	25.6614	25.8787
					25	24	26	25							23.2191	24.0289	24.9978	23.7039
				23	27	25	27	29	27					24.2041	25.8276	26.2608	26.9702	26.22	24.9974
			24	27	28	29	28	27	28	25			24.4668	25.6507	26.9525	29.0923	29.2949	26.6806	26.0275	27.26
		27	26	29	29	30	32	29		22		24.9895	26.2016	27.5419	28.7993	29.6336	28.8337	28.1438		29.4283
		16	24	28	31	30	32	30		28		20.2876	23.397	24.6892	26.9433	30.1554	30.1924	27.265		27.2129
			0	18	25	31	30	29	18	30			15.5007	17.9766	21.7106	26.8416	28.354	25.9503	25.9844	27.1938
				11	14	19	28	28	25					17.7691	21.0754	19.6255	23.0689	25.7874	23.4644
					14	17	29	25							17.58	21.1061	19.9774	21.7856
					17	20	22	3							13.8435	18.8938	20.0517	18.9213
				23	25	25	25	25	24					14.6209	19.9236	21.9504	24.6264	27.1344	26.2569
			0	3	25	28	17	27	28	26			5.9567	12.0878	18.9303	25.1829	25.9771	26.0348	27.0596	29.7775
		18	13	0	23	28	30	29		28		3.7252	8.5407	13.1551	23.1008	25.2271	33.4657	30.1258		30.0733
		21	26	30	30	30	31	30		30		23.1297	27.3604	31.5969	34.6946	34.6414	33.9417	31.5918		30.6743
			25	29	30	31	32	31	32	29			26.1966	30.0518	32.5611	31.4721	32.7345	33.9168	32.7799	32.1138
				30	30	29	29	30	28					30.2914	29.245	29.5791	30.8679	32.2275	31.2912
					24	27	30	28							27.3055	26.8037	29.0482	28.8379
					17	23	15	12							16.5516	18.5562	18.0388	17.3066
				25	24	23	20	24	17					20.791	24.4663	24.513	23.9509	23.667	22.0134
			26	27	28	28	23	25	22	18			21.478	25.2586	26.4258	28.0964	27.7119	26.2482	25.1566	23.8863
		27	27	28	30	32	28	22		23		20.901	24.1538	27.8982	29.4235	28.4996	29.5687	28.0806		25.8047
		22	28	28	32	30	30	32		28		20.4527	25.2615	28.0571	29.9165	30.1297	29.5423	27.4194		26.0518
			29	26	29	26	30	28	28	25			22.2122	27.0873	28.9563	28.4429	28.8593	29.737	27.3501	25.2719
				22	22	21	27	26	24					24.8645	26.5605	26.5996	26.5477	28.2364	26.2459
					14	19	23	18							22.3886	22.7447	23.7701	24.1582
					25	26	27	26							20.5128	21.1921	21.195	20.9027
				25	30	27	24	30	27					20.7251	22.7692	22.8738	22.8778	22.801	21.7046
			25	28	27	26	29	28	28	27			21.3377	22.0543	23.5236	24.7641	24.8331	22.8655	22.7382	23.1109
		20	22	26	27	30	32	30		27		21.3524	22.8452	23.8554	25.138	25.507	25.2391	24.5916		24.9456
		0	9	17	28	29	31	27		27		20.0944	22.6268	23.354	23.1944	25.6857	25.8089	23.3018		23.9214
			20	14	24	26	29	26	28	28			18.3032	19.9305	20.9737	22.8356	24.1396	22.4322	22.7339	23.0388
				23	28	25	28	28	27					19.4484	21.5039	19.3743	21.0869	22.8544	20.8881
					24	24	29	26							18.1449	20.0685	18.8697	19.9407
					22	22	20	18							21.5176	22.6321	21.6551	21.1443
				24	25	24	23	22	25					22.7732	25.2489	25.1382	24.8246	24.1642	23.0458
			24	25	27	27	26	25	25	25			23.0063	25.6903	26.4895	27.8562	27.4366	25.2199	25.3478	24.7103
		25	26	28	28	27	28	18		24		23.3934	24.6541	27.0448	28.6218	28.4095	28.7087	27.6118		26.5054
		26	26	28	28	29	28	22		26		22.6508	25.4158	27.4505	28.4055	29.3826	28.7855	26.4739		25.9072
			24	27	27	26	22	26	27	25			22.5049	26.22	28.2066	27.0137	27.7047	27.8079	26.4979	25.1487
				25	26	25	23	25	25					24.283	25.9388	25.557	25.6183	27.0291	25.0692
					15	19	24	19							22.2739	22.9814	22.9484	22.9634
					31	32	31	32							25.3849	26.6624	26.7287	26.6455
				31	31	32	34	35	32					26.6676	28.7599	29.1988	28.4545	27.7061	28.0818
			29	30	32	32	33	31	32	30			26.971	27.3107	28.6027	30.1097	31.5644	28.1976	28.9665	28.1175
		27	27	30	33	35	33	33		30		26.337	27.84	28.5534	29.8271	29.1197	29.7528	28.7974		29.1891
		6	14	0	16	33	33	35		31		14.3758	17.315	18.3296	20.8613	29.8281	31.508	26.8978		27.8379
			0	18	9	20	27	27	30	32			15.1453	16.9849	20.3469	24.918	28.4222	26.5898	28.7682	29.879
				26	27	25	28	30	30					22.6771	22.7421	24.5955	26.7093	30.6501	29.3055
					25	28	23	29							25.1883	27.8594	27.5868	30.1115
					19	23	23	19							5.507	6.2287	2.6198	3.8818
				22	25	21	12	24	26					7.9248	12.2344	8.5253	8.5274	10.9933	13.3105
			22	24	24	24	11	16	22	27			5.4654	9.5863	11.9815	11.1935	11.3856	11.9665	13.4574	16.3659
		12	16	18	19	24	22	9		28		9.3649	11.0205	11.4866	14.626	16.6162	24.2322	16.4342		21.9171
		24	29	29	33	36	31	30		29		18.1372	18.333	20.6518	21.1285	24.8322	24.8473	23.5433		22.5975
			27	28	30	31	31	29	27	26			19.1181	21.122	23.6437	23.8959	24.1897	23.3553	23.1382	22.3635
				29	31	30	28	30	27					21.3847	22.5019	23.4541	23.9288	23.8678	22.0496
					27	28	28	30							21.71	21.9394	22.0386	22.704
					20	25	23	26							16.5267	17.5663	19.0441	18.8056
				23	24	25	26	24	24					17.5576	20.0762	21.2497	21.4974	21.9405	21.1898
			20	22	26	27	25	25	27	27			17.4989	20.7129	21.7647	23.3998	23.5997	22.3852	23.2325	22.9746
		18	20	25	27	14	30	24		27		16.7683	20.5043	23.2512	25.1126	25.5234	26.0405	25.5154		24.1534
		19	25	29	30	30	29	27		29		19.2456	23.2886	24.9856	26.3491	27.2407	26.8052	25.1289		23.7898
			29	28	29	29	28	24	26	28			21.6631	24.3719	25.7637	25.2823	26.0209	25.8517	25.0707	24.7095
				27	28	28	28	15	26					23.6469	24.3852	24.4938	24.2434	26.0778	24.6508
					25	28	27	21							23.0397	23.3043	23.0387	23.7245
					0	1	0	0							19.6386	20.9881	20.2814	19.5515
				6	16	0	15	18	16					21.5916	24.4688	24.44	24.1132	23.5129	22.2453
			20	24	26	25	26	25	19	21			21.8819	24.8739	25.836	27.3635	26.9927	24.9774	24.6879	23.878
		23	25	27	29	29	29	27		25		21.9555	23.8423	26.585	28.2324	27.7746	28.2993	27.1892		25.5901
		24	27	30	30	30	30	30		27		21.0715	24.6142	26.8351	28.0713	28.9041	28.3092	26.0072		25.2944
			28	28	29	30	30	31	29	27			21.4787	25.6311	27.6668	26.6405	27.1937	27.5918	25.9823	24.42
				27	29	29	28	25	26					23.638	25.297	25.1443	25.1947	26.6437	24.5956
					27	30	29	27							21.3716	21.9716	22.2318	22.5082
					21	22	17	19							22.276	23.3807	23.1771	23.6698
				24	25	24	24	27	28					22.6807	25.3234	25.62	25.0056	25.1824	24.9021
			17	25	26	28	27	27	28	25			22.1138	24.4515	25.9686	26.4787	27.7173	25.7638	26.5316	25.6498
		6	21	25	29	30	32	30		27		16.0377	23.7028	26.52	28.2675	29.2891	30.0931	28.4854		26.5321
		6	12	28	29	32	33	31		27		6.1888	17.0893	23.2752	26.0729	29.9705	29.4766	26.6257		25.8482
			22	25	29	29	30	30	30	27			12.7505	20.5617	25.3554	27.2332	28.3378	27.0054	26.8368	26.088
				17	30	28	29	30	29					20.808	23.7247	24.1732	25.7827	28.3725	27.2044
					27	27	28	28							19.6391	23.0598	24.7722	24.7092
					13	20	20	15							18.2204	20.8245	20.7493	20.9702
				21	24	25	24	24	23					17.9471	22.014	23.6792	23.8735	25.2082	23.5341
			19	24	22	22	27	25	25	22			16.1052	19.6684	21.4591	25.2543	25.1951	23.6672	25.7242	25.7753
		14	16	17	21	25	27	23		24		11.7675	17.4444	20.9424	25.1388	24.9435	28.6006	27.7534		27.6759
		17	22	24	29	30	30	29		24		23.0728	25.6627	27.9052	29.8758	30.1723	29.7734	28.498		26.9858
			24	26	29	29	29	30	28	25			25.2209	27.7774	29.5635	28.2409	28.9918	29.2045	28.527	27.5074
				25	27	30	26	27	27					27.056	27.3718	27.3421	27.3094	28.7365	26.9229
					26	26	27	25							24.7843	25.0876	25.7163	25.734
					24	25	26	25							23.2366	23.9857	23.9715	23.7686
				26	27	28	26	26	27					23.5232	25.5533	25.7174	25.8486	25.5478	24.4621
			24	27	29	28	28	26	33	28			24.1728	24.7864	26.3221	27.7026	27.78	25.7494	25.5266	25.8247
		23	23	27	27	27	29	27		26		24.0824	25.5104	26.806	27.9967	28.1925	28.1244	27.3582		27.6512
		23	26	19	17	26	28	28		26		22.8745	25.2881	26.1229	26.3465	28.6159	28.7132	25.9594		26.5169
			27	27	20	5	14	24	30	31			20.9943	22.7567	24.1594	25.7161	26.9897	25.341	25.5709	25.8255
				27	27	26	27	27	30					22.2106	24.432	22.3254	24.1881	25.6358	23.4412
					26	26	29	25							20.8584	22.9386	21.6339	22.5895
					21	23	20	19							19.1742	20.2382	21.5943	21.2712
				23	23	25	22	21	21					20.1871	22.6865	23.799	24.1267	24.1625	23.4453
			22	23	23	26	24	22	18	21			19.8991	23.3656	24.3886	26.0156	26.415	24.8683	25.3921	25.0691
		13	18	25	26	28	28	28		26		19.3563	23.1433	25.973	27.6122	28.1423	28.5539	27.8001		26.2237
		19	23	28	27	29	28	28		24		19.6295	24.9798	26.8885	28.2879	29.3997	28.69	27.0415		25.7503
			25	26	26	26	27	25	25	24			22.901	26.0567	27.801	27.4483	28.0425	27.8418	26.7136	26.7432
				23	25	26	27	25	25					25.2437	26.1308	26.516	26.2872	27.9352	26.9306
					25	25	23	24							24.5639	25.2692	25.0324	25.9945
					18	22	19	20							19.4374	20.7479	20.0658	20.0278
				24	25	26	23	21	18					20.9461	24.2212	24.3323	23.5766	23.6455	22.211
			18	25	28	28	25	27	23	22			20.7825	24.3909	25.6994	27.0651	27.0045	25.2655	25.0701	24.1321
		20	26	27	27	30	30	24		26		19.0339	22.5653	26.4056	28.1561	27.8634	28.3983	27.4907		25.6127
		7	21	24	28	29	29	29		23		16.9041	23.4405	26.5429	27.8811	28.5386	28.1906	26.3524		24.7316
			17	20	26	26	28	28	24	26			19.4083	24.9258	27.1003	26.8542	27.4184	27.4011	26.0275	24.3664
				22	24	23	23	25	25					22.2911	24.7927	24.743	24.9482	26.9521	24.956
					17	21	23	20							19.9391	21.2294	22.4723	22.5765
					16	20	22	22							19.9554	23.2656	20.0847	21.8624
				19	25	24	25	25	27					19.8586	25.5812	24.7285	24.2907	25.0418	24.0095
			20	24	28	24	24	26	28	25			15.3824	21.3027	23.3655	21.6426	20.566	21.8757	26.5532	28.4547
		0	18	22	9	0	29	28		27		7.0466	10.8331	18.9774	17.5924	7.7853	24.0062	19.8129		29.8984
		21	26	28	28	28	31	31		29		20.9893	25.7301	28.6868	32.2106	32.2113	31.8131	30.7374		27.3931
			26	27	30	28	29	29	28	27			24.8926	28.7581	31.4824	31.4046	31.3275	32.3305	30.1367	28.6121
				27	29	29	30	29	30					27.5456	28.4569	29.6488	29.468	30.1311	27.7713
					25	28	29	26							23.3507	25.2302	26.1472	26.8398
					18	22	25	11							23.1493	24.3274	24.7711	25.1409
				17	30	26	24	24	26					22.6269	25.4185	26.2071	27.085	27.2528	26.4121
			10	25	29	29	28	29	28	21			20.6109	24.3121	25.1988	27.3954	28.0419	26.3591	27.6134	27.4169
		9	13	27	29	29	29	27		28		17.4625	22.2027	25.3243	27.9711	28.7608	30.2634	29.4065		28.9714
		11	26	29	29	29	31	28		25		21.6818	26.6772	28.6405	30.6373	31.2106	30.5034	29.2225		27.903
			24	25	28	26	26	23	26	27			25.5879	28.5115	30.3325	29.4253	30.129	29.7794	29.1357	28.7105
				25	22	21	23	25	25					27.3068	28.2143	28.3309	28.0493	29.3849	28.3785
					24	19	18	20							26.5607	27.104	26.9696	27.7146
					25	26	24	27							24.6449	25.3181	26.684	25.3046
				28	26	25	27	27	29					25.3423	26.5551	27.2716	28.035	27.1556	26.9929
			29	28	29	30	30	27	30	32			26.0331	26.4411	27.0065	28.997	29.826	27.5456	27.0262	28.1368
		27	28	29	30	30	30	29		30		27.1252	27.5804	28.4699	28.869	29.9339	29.5662	27.8524		30.0854
		0	0	4	28	29	32	29		30		19.5491	21.2617	22.6063	25.8745	29.3143	30.3123	27.145		28.3833
			7	14	24	28	30	27	28	28			13.6161	13.0556	17.8997	26.4793	27.9662	25.0785	26.0848	29.4306
				12	23	25	26	28	29					16.6165	18.4478	18.6408	23.2431	26.1015	24.5663
					21	25	27	27							19.1786	23.735	23.0943	25.8773
					33	30	28	31							20.3343	20.9313	20.7591	20.7348
				30	31	31	31	30	32					19.8519	21.6833	21.9443	22.4757	22.6832	22.4609
			22	30	30	30	29	32	32	29			18.1202	20.7047	21.4065	22.332	22.6079	21.5598	22.808	22.7784
		23	27	28	30	0	31	30		23		16.4207	19.4175	21.6319	23.0333	23.4369	25.0545	23.2482		24.8832
		0	8	10	28	32	33	33		29		18.2582	21.4053	22.9121	23.8839	25.5904	24.8052	24.1437		23.2158
			22	10	0	30	31	32	32	32			21.1143	23.0394	25.0784	24.1177	24.696	23.5688	23.8107	23.6857
				29	30	27	29	30	30					22.447	23.1065	23.5389	23.6784	24.3394	23.111
					29	29	29	32							22.5003	23.2202	22.3012	23.5087
					24	21	20	20							16.0407	17.8483	18.2114	18.3977
				25	23	22	22	22	22					18.243	21.2665	22.0405	21.7879	23.1353	22.3182
			21	24	23	24	23	21	23	22			19.1506	21.671	22.5417	25.1233	24.3253	23.1991	24.6121	25.0021
		19	22	23	24	28	27	23		26		18.052	21.4904	23.9675	26.7504	26.8904	28.0434	26.9384		26.8147
		24	24	26	27	29	27	25		26		23.1479	25.6377	27.3324	28.7717	29.5197	29.1075	27.9487		26.0058
			25	28	27	29	26	24	26	21			24.1058	26.9664	28.3595	28.1525	29.0379	28.54	27.5691	27.0057
				26	26	28	24	24	24					26.3973	27.302	26.7258	26.7271	28.7766	27.0806
					24	25	22	25							25.357	25.6144	25.673	26.0955
					27	28	27	19							20.7957	22.1258	23.0518	23.0995
				27	29	26	26	28	27					21.1536	23.5648	24.7952	25.0912	25.9396	24.83
			26	27	29	28	28	27	28	28			20.0879	23.4951	24.7479	26.6773	26.9168	25.8528	26.7245	26.5251
		23	23	27	27	28	29	30		28		17.9043	22.7935	25.8023	28.4096	29.1877	29.8189	28.9944		27.8254
		18	22	23	0	31	31	30		26		20.5004	26.0664	28.1733	29.8272	30.7226	30.0952	28.5677		26.9956
			26	25	23	5	29	28	26	27			24.4355	27.4767	29.1847	28.4515	29.1033	28.6865	28.14	28.0518
				22	29	28	28	27	28					26.6844	27.3288	27.6478	27.3837	29.3157	27.8722
					26	29	28	31							25.7846	26.5644	26.4383	27.3396
					25	25	21	22							18.8444	20.2646	19.3107	19.4916
				26	27	17	6	10	18					20.8062	23.5202	23.1549	22.4203	23.2391	23.6324
			23	25	28	26	0	5	16	27			21.8971	23.4046	24.1009	25.253	23.9418	22.9863	25.1952	26.3521
		23	25	25	28	25	29	27		28		20.2957	23.2757	24.9779	26.9889	25.8889	27.5471	25.71		28.5044
		24	27	28	31	31	31	28		27		25.5192	26.8619	28.9891	29.4166	29.7853	29.3117	28.9534		27.4056
			26	30	31	31	29	29	30	27			25.9135	28.1809	29.7093	29.1816	29.8202	28.9233	28.8204	28.1568
				27	29	27	28	30	25					28.1819	28.6171	28.0335	28.2833	30.188	28.0542
					20	24	29	27							27.2469	27.4383	27.2906	27.4863
					25	25	19	22							22.3541	23.4773	22.9347	22.7415
				19	27	26	27	25	23					23.5569	26.5139	26.6812	26.0637	25.6547	24.5984
			24	8	26	32	28	24	23	16			23.2155	26.6886	27.7572	29.3848	29.3453	27.1279	27.2452	26.4129
		6	14	29	29	31	31	31		17		22.255	25.0651	28.3423	30.3932	30.1857	30.7247	29.7019		27.9475
		0	14	29	30	29	30	27		27		20.3273	25.8728	28.7267	29.9824	30.9117	30.4186	28.5147		27.2359
			17	23	25	24	26	28	30	27			22.3413	27.2964	29.6084	29.0155	29.6822	29.6077	28.1923	26.7674
				19	20	22	27	26	28					25.056	27.0464	27.0835	27.2804	29.1016	27.4251
					16	19	28	27							23.1782	24.171	25.1615	25.3287
					25	24	25	25							19.7428	22.241	20.5976	21.3066
				26	27	26	24	26	26					19.0821	23.346	23.9883	23.6872	25.0093	23.8371
			24	25	25	0	0	13	26	27			16.8159	20.3859	21.9953	24.2021	23.6284	22.7369	25.705	25.9482
		24	26	26	0	0	30	5		28		11.3738	16.1888	20.1579	23.1381	21.4633	27.6182	25.9999		27.9732
		25	26	29	30	32	30	31		30		23.0082	25.5275	27.9458	30.1328	29.9847	29.9971	29.1237		26.8371
			29	32	32	31	30	29	30	30			25.0596	27.4199	29.6662	28.6504	29.4374	29.5485	28.5921	27.6117
				30	28	30	30	30	32					26.9413	27.2717	27.5104	27.5224	28.4463	26.7007
					29	30	30	26							24.2804	25.307	25.8813	26.0188
					22	26	21	17							16.5848	17.7227	17.4049	17.0199
				25	22	25	24	5	25					18.6278	21.3612	21.203	20.6532	21.5257	21.2157
			20	26	25	22	23	0	23	29			20.1727	21.9579	22.6582	24.0937	23.0317	22.1688	23.0621	23.7103
		16	25	25	26	30	30	29		28		20.2965	22.3305	23.9716	25.8592	26.3534	26.725	25.2147		25.7375
		23	24	21	29	29	29	29		30		22.3194	24.2843	26.1265	26.6278	27.7268	27.3462	26.2883		24.8533
			26	22	27	28	27	25	22	25			22.7966	25.028	26.7	26.7045	27.2654	26.346	25.7409	25.5485
				24	24	26	23	27	26					25.0209	25.755	25.3001	25.561	27.0905	25.6984
					22	26	27	28							24.7627	24.9173	24.607	25.2381
					13	15	18	15							16.7329	18.1665	19.3201	19.2632
				19	23	19	22	22	23					19.0917	22.4256	23.4672	23.5802	23.8066	22.3898
			20	25	24	22	22	24	26	19			19.3052	23.4629	24.7781	26.3939	26.7627	25.1983	25.034	24.2494
		20	23	25	26	25	27	28		27		17.7139	22.6748	26.5509	28.1016	28.0235	28.645	27.6969		25.5128
		20	24	24	26	26	27	27		27		16.9482	24.1771	26.9246	28.5877	29.4041	28.7438	26.8128		25.3343
			16	26	25	25	27	27	25	26			21.2706	26.0731	27.7297	27.5662	28.1155	28.4064	26.4009	25.6734
				16	24	24	25	25	28					24.3238	25.946	26.2275	25.8494	27.8365	26.5894
					23	21	20	24							22.7544	23.5573	24.2485	25.0492
					25	24	16	17							22.6255	23.1681	23.2624	23.668
				25	29	26	24	26	25					22.39	23.8531	24.3114	24.5358	24.8101	24.7802
			26	29	31	29	30	29	25	26			21.4997	23.8438	24.6753	25.8206	26.452	24.9092	25.5141	25.3972
		18	24	25	24	28	31	26		29		20.4317	23.4637	25.5811	27.3895	27.947	28.0296	27.3888		26.8442
		10	21	25	26	29	32	29		25		18.7058	23.6773	25.7839	27.4468	28.4253	27.9709	26.5044		25.0801
			22	26	27	27	27	28	28	28			21.8277	25.0536	27.1219	26.9268	27.5701	26.603	26.1242	26.5472
				12	27	26	25	26	18					24.4704	25.6319	25.8702	25.7934	27.2718	26.3364
					23	20	22	17							24.1096	25.2123	24.9539	26.2815
					27	23	23	27							20.827	22.059	21.4543	20.7894
				24	24	22	29	26	22					22.535	25.4445	25.4214	25.089	24.2863	23.2084
			23	30	29	27	24	21	16	19			22.6493	25.7009	26.6043	28.289	28.005	25.7251	25.6531	24.8833
		24	24	22	25	24	30	29		16		22.6512	24.5007	27.2801	29.0618	28.6057	29.2213	28.091		26.5688
		29	31	32	0	8	28	11		26		21.6922	25.3156	27.6391	28.8738	29.7741	29.1966	26.933		26.1706
			26	25	24	20	26	14	26	29			22.1049	26.4474	28.5814	27.5647	28.1963	28.4648	26.877	25.2799
				31	31	24	25	29	21					24.2808	26.0626	25.9008	26.0214	27.5056	25.5657
					24	24	16	20							22.2022	22.8173	23.1871	23.3971
					10	15	21	24							20.8489	22.2251	21.0894	20.8246
				21	6	16	12	19	24					22.658	24.9724	24.6732	23.9551	23.9101	23.3575
			17	15	13	27	27	16	24	27			23.4595	25.2595	26.1529	26.9566	26.5004	25.5375	25.358	25.1441
		15	16	19	28	30	29	28		26		23.441	24.9873	27.0803	28.4464	28.3556	29.0896	27.6596		27
		18	24	27	29	30	30	28		26		24.3095	25.9188	28.1965	28.692	29.2724	29.0191	27.6148		26.4643
			15	27	28	27	29	29	28	22			24.5067	26.6712	28.6994	28.1523	28.6409	27.9329	27.4107	26.7904
				19	24	24	26	27	26					26.2116	26.9911	26.9235	27.1835	28.1378	26.7554
					24	24	25	23							25.0624	26.0422	26.1327	26.4188
					26	28	29	28							21.519	22.5692	21.5038	21.0919
				26	26	29	28	29	25					22.4608	24.6015	24.6338	24.1267	23.9669	22.7017
			26	28	28	29	28	28	26	30			22.8335	25.2702	26.1068	27.0235	26.6752	24.7394	24.8596	24.2871
		23	28	28	28	26	27	25		29		23.5118	24.4459	26.6201	28.132	28.1483	28.2003	27.1746		26.262
		0	0	7	26	31	31	30		25		22.9133	25.0836	27.0183	27.5094	28.6471	28.1493	25.9208		25.4237
			18	15	24	28	29	28	28	27			22.5802	25.5928	27.53	26.4397	26.9926	26.8695	25.909	24.8282
				27	27	29	29	28	27					24.2143	25.4282	25.1788	25.3074	26.6145	24.6183
					26	27	31	29							22.3345	23.1355	23.0663	23.1745
					13	23	20	24							11.818	14.0257	15.6071	15.9806
				11	1	6	22	25	22					15.1448	19.6325	20.2895	20.413	22.2865	20.0011
			16	23	11	23	25	21	24	25			13.7315	19.7813	21.5266	24.1223	24.386	23.7416	23.2522	22.6468
		20	19	24	25	29	31	30		29		6.3598	17.5621	23.1741	26.8121	26.4305	26.8865	25.6461		23.5589
		20	18	20	25	30	31	32		29		6.5061	19.2777	24.4427	25.9963	28.1465	27.7589	25.1686		23.4554
			21	25	26	26	29	29	30	28			16.7881	24.3428	26.3553	25.1411	25.9561	26.1342	24.5754	24.1958
				23	24	25	26	28	28					22.9124	24.917	24.2567	24.3583	26.3281	24.9521
					25	25	22	25							18.6317	21.7009	23.3529	22.812
					16	19	17	15							18.1906	20.0662	18.5218	18.8691
				25	26	23	18	22	19					20.4246	24.7926	24.4381	23.9222	24.0259	21.8696
			19	25	27	28	20	20	19	18			20.0676	24.6188	26.2953	27.4209	27.1174	25.4259	25.5144	24.0418
		17	22	25	29	28	26	28		27		15.7275	21.3478	26.7551	27.6977	28.3726	28.9656	27.8725		26.2738
		9	9	26	29	30	25	21		22		12.3337	20.5724	26.4079	28.4205	28.9411	28.5153	26.7377		23.4225
			17	26	28	28	28	25	21	17			13.3071	23.3315	26.5772	27.5442	27.5678	27.5926	26.4742	22.1382
				22	27	27	24	25	17					17.1201	22.5826	22.3348	23.7959	26.2674	22.4024
					20	19	17	15							12.4887	15.6632	17.8631	16.6644
					21	20	18	19							16.7949	20.2087	17.4913	18.4063
				20	20	24	20	21	22					17.3257	22.3936	22.192	21.3227	23.2015	22.7535
			14	22	23	22	23	23	25	24			14.0779	18.8656	21.096	22.0421	20.5175	20.8319	24.2134	25.8881
		8	7	22	24	20	25	30		28		9.5306	13.4628	18.6412	21.2783	16.512	26.7425	22.992		28.0888
		23	29	31	29	27	30	30		28		23.1224	25.902	28.9208	31.317	30.9199	30.7295	29.7488		27.0387
			27	29	29	27	30	29	27	28			24.7142	27.8345	30.0425	29.5794	30.1841	30.6962	29.2407	28.3889
				29	29	29	29	31	27					27.549	27.4458	27.9561	28.2026	29.5397	27.4864
					19	29	28	31							23.6097	25.2679	26.3069	26.6017
					22	23	21	20							25.0763	26.0439	25.6893	25.5151
				24	25	24	22	24	23					26.0868	28.0832	28.3573	28.0412	27.1005	26.4139
			20	27	26	25	25	27	26	21			26.2256	28.4988	29.1825	30.1422	30.0408	28.0148	28.4064	27.7423
		19	21	24	26	26	26	29		20		26.4958	27.8363	29.7349	30.8817	31.0761	31.3991	30.0353		29.4292
		18	20	21	25	26	26	25		20		26.0491	28.028	30.1855	30.8491	31.7269	31.3429	29.4574		28.6819
			18	25	27	24	24	28	24	21			26.1232	28.9824	31.0589	29.3439	30.3612	30.0664	29.2843	28.1613
				19	25	21	20	23	24					27.5647	28.607	28.5283	28.5601	29.6351	28.1247
					18	19	19	18							26.3844	27.14	27.1701	27.0926
					29	26	24	22							19.4662	20.4781	19.8077	20.2304
				20	28	26	24	23	27					19.9944	21.2029	21.0073	21.8008	21.6326	21.1652
			24	27	29	19	3	24	27	27			18.5168	20.1516	20.264	20.7564	20.9693	20.1877	21.7995	21.6118
		21	22	28	28	19	9	26		27		16.5575	18.3715	20.2672	20.075	17.8383	19.6591	18.8337		22.2851
		19	25	30	29	20	30	17		27		19.406	20.3923	22.0621	22.6513	22.3767	21.8461	21.8812		21.9875
			25	28	28	27	29	29	28	27			20.6214	21.6783	23.6899	22.4942	23.135	23.1954	22.9612	21.8526
				26	27	26	26	27	26					22.0254	22.3776	22.3221	22.5155	22.7251	22.1498
					27	22	24	27							21.9305	21.6445	21.4957	22.1074
					18	19	22	14							22.9097	23.5918	22.9393	23.1788
				19	25	25	18	22	18					23.2191	25.7517	25.8795	25.3479	25.162	24.2968
			17	23	26	24	25	27	25	18			22.8393	25.7024	26.8924	28.2722	28.3664	26.3153	26.4803	25.7973
		13	21	25	26	30	27	29		17		21.3832	24.3346	27.1901	29.4203	29.3206	29.8078	28.9263		27.2292
		14	20	24	27	27	29	27		17		18.8106	24.6498	27.583	28.7518	29.7129	29.2779	27.5942		26.1951
			21	24	27	21	26	25	27	25			21.3607	26.09	28.4673	27.9917	28.6249	28.1056	27.1319	26.2574
				11	25	18	22	26	24					24.3959	26.2337	26.2718	26.5933	28.0745	26.8649
					11	12	18	21							22.8184	24.0829	24.9301	25.2381
					18	19	22	22							7.4112	12.1068	13.4221	17.2416
				21	17	18	24	22	18					5.0219	5.8964	2.4907	6.4228	19.4012	22.8327
			17	11	24	23	23	23	25	25			0.4565	0	0	0	2.9279	6.3051	19.0972	26.9377
		12	18	22	23	10	17	0		26		6.7261	6.0385	0	0.7932	10.6803	31.7324	20.9246		26.2084
		22	25	27	27	29	29	28		27		26.2935	26.0603	30.2832	32.0459	30.4072	33.0341	31.8005		28.4995
			25	26	27	27	27	25	28	26			25.7019	28.7319	31.5591	29.1447	31.2072	33.792	32.0324	29.906
				25	24	25	24	26	23					28.8096	28.5422	28.3072	29.6864	31.2803	28.5448
					22	23	24	24							26.7028	25.3871	27.9294	27.9111
					28	27	25	26							24.3397	24.9386	23.8595	21.1743
				27	31	32	31	29	30					25.6305	26.6833	27.7659	26.3148	23.3615	23.6382
			29	32	32	32	33	30	30	30			25.4247	25.5962	27.7025	27.7502	28.5657	25.9727	23.4513	25.547
		26	29	31	31	31	33	30		29		24.2804	21.5314	26.1091	25.8143	23.979	26.5292	26.5232		23.6794
		0	13	5	0	6	0	22		28		1.1517	0	0	0	11.6083	20.6581	20.0178		24.3157
			12	17	15	25	22	26	31	31			0	0	0	6.573	13.1666	17.5856	24.6621	26.4246
				4	16	17	24	29	27					5.5894	2.7989	7.5853	16.7905	22.7539	26.7275
					25	30	30	30							9.7598	13.8596	20.3847	22.5906
					17	18	16	15							19.5515	20.9265	21.682	21.6704
				16	22	24	24	24	22					20.8772	23.533	24.1261	24.3847	25.0318	24.665
			2	21	26	26	28	29	28	28			21.4455	23.8248	24.8533	26.7105	26.5104	25.322	26.5033	26.5374
		0	11	22	26	29	31	29		27		20.9632	23.8596	26.2837	28.3479	28.7106	29.6837	28.6376		28.1014
		21	23	29	30	30	30	28		28		24.1704	26.8148	28.3978	30.0215	30.7608	30.279	29.1075		27.1706
			27	27	28	28	29	26	28	29			25.4091	27.8859	29.6837	29.2684	30.1831	29.429	29.0288	28.6526
				28	27	28	27	26	26					27.453	28.2365	28.2181	28.2494	29.6541	28.3838
					26	27	27	25							26.8479	27.4796	26.927	27.5822
					26	29	26	27							14.3309	14.5649	16.1415	15.5097
				23	24	25	24	25	27					15.8683	17.511	18.1237	17.8031	19.2363	18.1503
			8	25	23	25	25	27	25	26			15.2609	18.7871	19.1337	19.7673	19.9221	19.1865	19.8409	19.4574
		6	6	18	20	26	28	30		26		14.8098	18.3676	20.4718	22.3875	22.6509	23.1527	21.3891		21.1074
		16	9	20	25	27	28	27		22		12.676	17.6945	20.1283	20.3544	23.1652	22.7452	21.0769		20.3893
			21	26	24	22	24	28	30	30			17.1514	19.245	21.1565	20.7354	21.4918	20.1996	20.1527	20.9497
				26	28	26	22	31	30					19.5505	20.2127	20.6564	20.7584	22.4727	20.6638
					26	24	25	28							19.8746	20.5815	19.8163	21.211
					27	25	24	23							23.8459	24.3542	25.7347	24.436
				26	29	28	28	26	24					24.6419	25.7143	26.547	27.2899	25.895	25.5865
			26	28	29	31	30	27	28	28			24.5813	25.8064	26.1127	28.3713	28.1239	25.7022	25.7288	27.8503
		25	27	29	30	30	30	29		31		25.9511	27.2315	28.1777	27.9731	29.9527	28.968	26.7647		29.9854
		21	24	26	29	31	30	25		28		20.3775	22.6076	23.0991	25.5701	28.7874	30.6296	28.0469		29.0118
			1	6	0	0	0	11	27	26			14.2944	12.1599	15.945	24.8894	26.9676	23.2934	24.4824	28.6704
				17	10	17	21	21	27					15.601	17.1149	15.4727	20.7799	23.314	22.3358
					24	21	19	26							17.1881	21.7753	20.0397	23.5931
					25	22	24	28							17.71	19.4077	20.215	19.7956
				22	15	27	19	30	29					17.3694	20.9102	22.1758	21.7062	23.406	21.7009
			4	25	16	20	32	30	30	30			14.1512	18.9537	20.6899	23.3377	23.3236	23.081	23.556	23.6829
		0	16	0	21	30	34	31		29		7.9306	15.3795	19.916	24.0035	23.8601	27.312	25.4858		25.8401
		0	0	17	25	30	30	30		28		14.4896	20.8584	23.5482	24.9824	27.7735	27.5131	26.3171		24.811
			2	17	19	28	32	32	29	30			21.048	24.0814	26.308	25.1065	26.2024	25.436	25.267	24.9366
				18	29	29	30	30	29					24.0753	24.5078	24.9204	24.8262	26.3744	24.5736
					34	32	30	28							22.594	23.461	23.5647	24.2338
					30	22	21	28							19.3379	21.0678	21.2661	24.3871
				23	17	8	15	24	29					15.1632	16.4966	14.6761	14.7166	20.3316	24.3824
			16	17	0	0	0	0	32	29			13.746	9.7737	5.4678	0	0.4756	6.6223	24.4341	29.2198
		8	14	2	5	9	32	28		28		10.0402	10.2769	2.2619	0	1.6354	25.0862	19.2072		29.5042
		26	30	31	31	32	33	33		29		23.7945	27.9232	29.9682	31.3897	29.3543	32.0164	31.5909		27.0794
			30	29	33	32	30	30	32	28			26.5835	29.4616	30.6397	29.8007	29.8215	31.7031	31.0873	28.8639
				29	31	32	29	28	31					29.9683	28.9246	30.247	30.4342	30.6924	29.1377
					31	29	28	27							27.1752	26.4277	27.6676	28.8509
					19	22	7	19							18.3496	19.0099	16.721	17.4557
				21	24	18	18	6	9					21.0058	22.9594	21.9112	21.5892	20.6584	18.9503
			19	20	21	26	13	16	9	20			20.6839	23.2807	24.2519	24.6495	24.3812	22.8401	21.1165	20.6406
		15	21	24	29	28	28	27		23		20.7847	22.4076	24.562	26.0097	26.5351	26.139	25.2821		22.1502
		5	13	28	28	28	24	24		24		20.9019	23.645	25.3722	26.3024	27.3137	27.1115	24.4234		21.0379
			22	27	26	23	27	27	20	21			20.4735	24.0504	25.4548	25.1819	25.3916	25.1083	23.6617	20.7493
				19	24	24	25	24	15					21.8713	24.1636	22.3504	22.4672	23.5343	19.3052
					13	12	4	17							17.0651	17.0813	16.1186	15.135
						17	17	16	23								13.6036	16.0631	14.0128	14.8205
					9	16	12	26	26	25						14.5055	18.9035	18.7958	17.9056	19.7476	18.9565
				0	9	16	14	22	27	25	25				11.6068	17.0992	19.0243	19.1571	18.0308	17.8236	20.8584	21.9355
			0	0	4	0	22	16	22		21			8.6226	12.2427	17.5866	19.2817	13.8553	23.0685	18.7937		24.6758
			12	20	26	25	31	33	31		29			18.4271	21.2506	24.0563	25.7005	26.835	26.661	25.3519		23.4831
				27	29	26	32	32	32	29	30				20.4696	23.5461	25.5218	25.3178	25.9846	25.6451	24.5453	23.6805
					30	29	32	31	32	30						23.375	23.555	23.9114	24.3506	25.6788	23.0969
						27	31	29	30								20.5733	21.6918	22.215	22.7664
					14	18	20	22							14.3766	17.5628	15.7712	16.3296
				9	21	20	20	23	20					15.1852	19.7644	20.1953	19.8729	21.8074	21.0001
			12	22	23	7	2	9	23	24			12.1417	17.1163	19.4454	21.7171	20.745	20.0825	22.8812	23.8026
		3	15	20	7	0	25	17		22		9.5258	13.1243	17.7955	21.6599	18.4575	25.9905	22.7469		25.9669
		18	23	25	28	29	30	27		26		21.849	23.8497	26.7567	28.7116	29.0096	28.7715	27.4585		25.3628
			21	26	27	28	27	27	25	23			23.0405	25.6525	27.5531	27.1844	28.0815	28.1949	26.8311	26.2159
				24	24	24	25	28	22					25.6465	25.627	25.5575	26.2071	27.6034	25.7441
					21	23	26	25							22.5991	23.4792	24.3828	24.7964
					25	26	20	20							24.6556	25.5669	25.1083	25.2686
				26	27	26	21	24	8					25.6211	27.331	27.5862	27.3978	26.6172	26.0462
			18	26	28	28	26	14	14	15			25.785	27.8556	28.4377	29.1158	29.2194	27.6685	27.7474	27.1934
		7	19	25	28	28	28	27		25		26.0164	27.2792	29.1208	30.1544	30.4155	30.6242	29.2529		28.9645
		11	20	26	29	28	25	24		19		25.7868	27.3205	29.522	29.9876	30.7785	30.4124	28.7577		28.0061
			19	27	26	15	14	23	25	17			25.8655	28.2194	30.1311	28.8551	29.5675	29.0938	28.4898	27.6328
				24	27	18	17	26	4					27.3091	28.0048	28.053	28.0641	28.9099	27.7136
					14	8	19	13							26.145	26.9572	26.9795	27.2444
					18	21	13	11							25.9328	26.8222	26.4756	26.6127
				25	22	26	20	23	18					27.0418	28.4337	28.613	28.2021	27.7162	27.4094
			17	25	24	24	23	25	23	15			27.0466	28.7944	29.3179	29.7475	29.8201	28.6516	28.2838	28.0051
		17	20	28	27	27	26	24		16		27.1528	28.4073	30.1828	30.8554	30.963	31.1169	29.9363		29.7594
		14	20	28	27	28	29	26		25		26.8755	27.9135	30.0741	30.6624	31.3301	31.0788	29.4321		28.2071
			19	27	18	17	18	27	26	29			26.5811	28.8348	30.9211	29.4082	30.0513	29.6163	29.0811	28.648
				22	20	19	9	17	16					28.1791	28.6972	28.7528	28.9372	29.5338	28.2463
					11	14	9	10							26.8187	27.8817	27.7544	28.2656
					21	21	24	23							13.5877	17.0646	13.1645	14.4437
				17	14	24	28	23	24					14.249	19.0029	17.2284	17.2437	19.1312	20.2871
			16	5	17	9	4	7	25	27			8.4924	13.6725	16.9431	15.443	14.3219	16.3695	20.8897	23.4569
		8	18	12	13	4	20	21		29		5.5969	8.0052	13.0402	14.1989	9.8739	24.354	17.4874		25.9248
		0	15	27	30	29	29	27		27		19.3677	22.6672	25.6547	28.7311	29.4257	29.3087	28.0843		24.757
			28	30	32	31	29	30	29	33			21.3368	25.4829	28.3205	27.6387	28.3575	29.117	27.4732	25.9607
				28	29	31	28	28	27					24.721	25.1919	26.1869	27.1195	27.0576	25.3015
					26	29	26	32							21.5746	22.9349	24.0046	24.5478
					22	24	20	20							16.3839	17.6164	16.9581	16.5457
				20	21	23	20	22	15					18.0104	20.9327	20.9878	20.113	20.6345	18.8332
			17	20	24	25	0	21	24	22			17.9345	20.7344	22.1151	22.9892	22.9453	21.8726	21.4202	20.673
		0	20	20	22	27	29	26		22		15.5244	19.0784	22.2059	24.0848	24.2825	24.4044	23.5271		22.4427
		0	23	7	28	30	30	28		23		11.8709	18.2495	21.6961	22.5033	23.9109	23.8056	22.2099		20.6094
			18	24	7	29	29	26	25	0			12.3987	18.5112	20.6615	22.2902	22.7219	22.4134	22.2655	19.896
				25	27	25	27	28	22					15.2667	19.0617	18.321	19.9268	22.5806	20.0283
					0	0	0	0							13.0024	15.4604	17.1901	17.0184
					22	23	24	26							5.8598	10.1997	9.9033	10.1162
				24	26	25	17	18	24					9.3048	14.527	14.0428	16.1971	18.9045	19.4405
			20	26	22	0	0	0	9	24			3.9807	10.1738	15.0846	18.9572	20.0624	20.6444	19.9807	22.8771
		0	11	12	0	0	29	31		26		5.4586	9.3507	13.2456	19.5224	20.2162	28.512	23.5216		24.7952
		29	26	30	31	29	29	31		24		19.9647	22.1126	26.0139	28.7305	29.6533	29.2593	27.3637		25.7236
			25	30	29	30	28	31	31	25			22.1403	25.6455	28.2284	27.5542	28.8747	29.8486	27.8179	27.2586
				29	27	29	28	27	26					25.8487	26.4613	26.7145	27.0702	27.959	26.145
					26	28	28	26							23.6007	23.5092	24.9852	24.9545
					26	25	25	24							21.5327	22.7442	22.5372	22.3483
				26	26	26	27	27	25					22.985	25.1659	25.4373	24.2087	24.2163	23.9419
			26	29	29	28	26	27	27	25			22.8102	23.5275	24.9366	25.84	26.656	24.0171	25.3932	24.7938
		28	26	33	29	8	10	25		28		21.7555	24.1229	24.4164	26.3674	26.3061	26.6654	25.4888		25.9272
		9	7	24	0	7	32	31		27		12.4682	16.5505	16.904	17.3818	26.058	27.8729	24.0133		24.4348
			24	24	8	0	0	26	30	23			15.4568	17.4175	18.5404	20.7606	24.0224	22.5905	25.1707	25.7357
				17	9	7	27	31	28					21.1672	21.3212	21.6607	23.1006	26.8167	25.5373
					22	9	27	27							22.414	24.4803	23.9121	25.6487
					23	24	28	23							13.5295	15.2374	14.8133	15.0711
				18	26	22	26	26	22					13.8698	17.6218	18.7078	17.9988	19.924	18.5983
			16	22	27	27	17	28	28	30			9.7834	15.7793	17.9401	19.1774	19.1407	19.1239	20.4357	20.6453
		0	0	24	17	7	11	28		30		6.6794	10.8908	16.5125	19.1517	16.7744	24.7518	20.5718		23.5713
		4	0	11	8	30	31	28		28		14.8083	18.7176	21.8366	22.7638	25.6168	25.6217	23.8609		22.2603
			2	16	7	5	28	26	30	27			18.9194	21.7081	23.6758	23.4008	24.2231	22.8473	22.3823	22.1718
				13	26	24	27	28	29					21.7541	21.7167	22.2224	22.6282	24.0838	21.2356
					23	19	24	26							19.947	20.5047	20.4844	21.5522
					0	0	0	0							13.0096	15.9121	13.0989	14.1558
				0	0	0	0	0	13					11.8343	15.3431	12.3649	13.529	18.0787	20.3314
			0	0	10	4	18	25	7	25			5.2753	5.9996	9.4516	7.5517	9.2359	11.8512	19.5384	23.1821
		0	3	14	26	29	29	28		28		5.9364	7.4735	4.3941	9.4455	15.469	28.0238	21.049		24.5558
		16	22	27	28	30	30	28		24		21.8547	23.0733	26.0777	28.192	29.1512	29.5866	27.169		24.9205
[truncated: 349 more rows]
